# Supplementary material for: Simultaneous atmospheric water production and 24-hour power generation enabled by moisture-induced energy harvesting
Source: Nat Commun. 2022 Nov 9;13:6771. doi: 10.1038/s41467-022-34385-4 (PMC9646691; doi:10.1038/s41467-022-34385-4)
Supplement: Supplementary file 3 — Source data [file 41467_2022_34385_MOESM3_ESM.xlsx]

## Sheet: Fig. 2b
		P/P0	adsorption		P/P0	desorption
		0.00557	0.0119		0.89019	1.17599
		0.0102	0.02414		0.85728	1.168
		0.01684	0.03637		0.81984	1.15976
		0.02843	0.04842		0.76481	1.1477
		0.04875	0.06013		0.71191	1.13607
		0.08694	0.07139		0.66328	1.12494
		0.14107	0.08221		0.61835	1.11353
		0.14876	0.08388		0.57283	1.10156
		0.204	0.09203		0.54933	1.09385
		0.25609	0.09769		0.52993	1.08781
		0.30197	0.10382		0.52329	1.08508
		0.34178	0.11144		0.50686	1.0798
		0.36588	0.11615		0.50517	1.07851
		0.37014	0.11793		0.49101	1.07303
		0.38416	0.12252		0.48201	1.06882
		0.38868	0.12437		0.46747	1.06374
		0.40069	0.12926		0.4666	1.06236
		0.40399	0.13381		0.45565	1.05722
		0.40935	0.1401		0.44641	1.05298
		0.40939	0.15331		0.43603	1.04792
		0.41432	0.21728		0.42566	1.04282
		0.42103	0.24579		0.4147	1.03785
		0.42803	0.26352		0.40551	1.0329
		0.43372	0.34083		0.39842	1.02809
		0.43696	0.41804		0.3903	1.0225
		0.43903	0.47668		0.38642	1.01632
		0.4415	0.55397		0.38147	0.94166
		0.44047	0.63146		0.37871	0.87584
		0.44467	0.6966		0.37772	0.80565
		0.44927	0.72557		0.37572	0.74022
		0.45669	0.78937		0.37746	0.66893
		0.46811	0.86638		0.37754	0.59849
		0.47612	0.92157		0.37658	0.52817
		0.48755	0.99849		0.37743	0.46251
		0.49588	1.02651		0.37854	0.3919
		0.5085	1.065		0.37708	0.32192
		0.54636	1.08206		0.37423	0.25765
		0.55774	1.08689		0.37106	0.19263
		0.56281	1.08864		0.36282	0.16754
		0.56908	1.0909		0.35135	0.10658
		0.58281	1.09444		0.34118	0.09199
		0.58742	1.09621		0.3256	0.07731
		0.60711	1.1014		0.31559	0.07415
		0.63499	1.10912		0.30506	0.07117
		0.68399	1.12111		0.2889	0.06861
		0.73692	1.13382		0.27662	0.06631
		0.79274	1.14652		0.22489	0.05883
		0.84288	1.1587		0.18747	0.05098
		0.8873	1.1715		0.132	0.04137
		0.921	1.18339		0.08187	0.03086
			--		0.05237	0.0227
			--
			--
			--
			--
			--
			--
			--
			--
			--
			--
			--
			--
			--
			--
			--
			--
			--
			--
			--
			--
			--
			--
			--
			--
			--
			--
			--
			--
			--
			--
			--
			--
			--
			--
			--
			--
			--
			--
			--
			--
			--
			--
			--
			--
			--
			--
			--
			--
			--
			--

## Sheet: Fig. 2c
		Temperature (oC)	water uptake (g/g)		Temperature (oC)	heat flow (W/g)
		26.8296	1.12873		26.7221	-0.11884
		27.8511	1.10335		27.7614	-0.11439
		28.8904	1.09133		28.7112	-0.10281
		29.7326	1.0753		29.7326	-0.10504
		30.772	1.05882		30.8616	-0.10504
		31.7218	1.0753		31.901	-0.10949
		32.8507	1.0704		32.8507	-0.10949
		33.6034	1.05615		33.8901	-0.11884
		34.822	1.04235		34.822	-0.12374
		35.9509	1.0281		35.7717	-0.13532
		36.9007	1.01875		36.7932	-0.15892
		37.9221	0.99782		37.8325	-0.16604
		38.9615	0.98402		38.8719	-0.17272
		40.0009	0.95819		40.0009	-0.2502
		40.8431	0.93236		41.0402	-0.37399
		41.8825	0.87626		41.9721	-0.49109
		42.9218	0.81793		43.0114	-0.61488
		43.9612	0.73822		43.9612	-0.73867
		44.9826	0.64694		44.9826	-0.85088
		45.8428	0.54408		46.022	-0.94706
		46.9718	0.42965		47.0614	-1.04769
		48.0111	0.30319		48.0111	-1.0989
		49.0326	0.1745		49.0326	-1.07797
		50.0719	0.05784		49.9823	-0.89808
		50.9142	-0.02186		50.9142	-0.13754
		51.9535	-0.02409		51.864	0.01652
		52.9033	-0.02632		52.7958	0.02142
		53.9427	-0.02632		53.9427	0.01652
		54.9641	-0.02899		54.9641	0.01875
		56.0035	-0.02899		55.8243	0.02142
		56.9532	-0.03121		56.8457	0.01875
		57.8851	-0.03344		57.7955	0.02142
		58.9245	-0.03344		58.9245	0.02142
		59.8563	-0.03344		59.7667	0.02142
		60.8061	-0.03834		61.0032	0.02142
		61.7558	-0.03567		61.935	0.02142
		62.7773	-0.03834		62.7773	0.02587
		63.727	-0.04056		63.9062	0.02365
		64.6589	-0.04056		64.9456	0.0281
		65.7879	-0.04056		65.985	0.0281
		66.7376	-0.04056		67.0243	0.0281
		67.777	-0.04056		67.9562	0.02587
		68.906	-0.04279		68.9955	0.03077
		69.8378	-0.04502		69.8378	0.0281
		70.8772	-0.04502		70.8772	0.03077
		71.9165	-0.04502		71.9165	0.033
		72.9559	-0.04769		72.9559	0.033
		73.9952	-0.04769		73.9952	0.033
		75.0167	-0.04769		75.0167	0.03077
		75.8769	-0.04991		76.0561	0.033
		76.7191	-0.04769		76.8087	0.03522
		77.6509	-0.04991		78.0273	0.03522
		78.8874	-0.04769		78.7799	0.03522
		80.0164	-0.04991		79.9089	0.03745
		81.0558	-0.04769		80.8586	0.03745
		82.0772	-0.05214		81.8084	0.04012
		82.9374	-0.04769		82.7403	0.04012
		83.9588	-0.05214		83.8692	0.04235
		85.1953	-0.04991		84.819	0.04235
		86.3243	-0.05214		86.0375	0.04457
		87.4532	-0.04991		86.8798	0.04235
		88.3851	-0.05437		87.8295	0.0468
		89.3348	-0.05437		88.9585	0.04457
		90.3742	-0.05704		89.8904	0.04457
		91.772	-0.05704		90.9297	0.04947
		93.0981	-0.05927		91.6824	0.04947
		94.3166	-0.05927		92.9009	0.0517
		95.7323	-0.06372		93.9403	0.05393
		97.3272	-0.06372		94.9797	0.05393
		98.7429	-0.06372		95.8219	0.0517
		100.248	-0.06372		96.7717	0.05615
		--	--		97.7035	0.05393
		--	--		98.5637	0.05393
		--	--		99.8718	0.05393

## Sheet: Fig. 2d
			Thermal conductivity (W/m‧K)	Error
		MIL-101(Cr) Powder	0.12	0.0151
		MIL-101(Cr) Tablet	0.23	0.029
		MIL-101(Cr)@CF	3.54	0.18

## Sheet: Fig. 2e
		Cycles	water uptake (g/g)	Cycles	water uptake (g/g)
		0	0.045	--	--
		1	0.055	0.5	0.92
		2	0.045	1.5	0.93
		3	0.035	2.5	0.915
		4	0.04	3.5	0.916
		5	0.055	4.5	0.924
		6	0.045	5.5	0.931
		7	0.05	6.5	0.925
		8	0.065	7.5	0.924
		9	0.048	8.5	0.926
		10	0.06	9.5	0.915
		11	0.035	10.5	0.916
		12	0.045	11.5	0.931
		13	0.056	12.5	0.922
		14	0.05	13.5	0.914
		15	0.046	14.5	0.918
		16	0.035	15.5	0.916
		17	0.04	16.5	0.926
		18	0.043	17.5	0.922
		19	0.046	18.5	0.921
		20	--	19.5	0.91

## Sheet: Fig. 2f
			Wavelength (μm)	Absorptance/Emittance (%)
			25.0506	109.343
			24.9301	109.343
			24.8108	109.343
			24.6927	109.343
			24.5757	109.343
			24.4597	109.343
			24.3449	109.343
			24.2311	109.343
			24.1184	109.343
			24.0068	109.343
			23.8962	109.343
			23.7865	109.343
			23.6779	109.343
			23.5703	109.343
			23.4637	109.343
			23.358	109.343
			23.2532	109.343
			23.1494	109.343
			23.0465	109.343
			22.9445	109.343
			22.8435	109.343
			22.7433	109.343
			22.644	109.343
			22.5455	109.343
			22.4479	109.343
			22.3512	109.343
			22.2552	109.343
			22.1601	109.343
			22.0658	109.343
			21.9723	109.343
			21.8796	109.343
			21.7877	109.343
			21.6965	109.343
			21.6061	109.343
			21.5165	109.343
			21.4276	109.343
			21.3394	109.343
			21.2519	109.343
			21.1652	109.343
			21.0791	109.343
			20.9938	109.343
			20.9091	109.343
			20.8252	109.343
			20.7419	109.343
			20.6592	109.343
			20.5772	109.343
			20.4959	109.343
			20.4152	109.343
			20.3352	109.343
			20.2557	109.343
			20.1769	109.343
			20.0987	109.343
			20.0211	109.343
			19.9441	109.343
			19.8677	109.343
			19.7919	109.343
			19.7166	109.343
			19.6419	109.343
			19.5678	109.343
			19.4942	109.343
			19.4212	109.343
			19.3488	109.343
			19.2768	109.343
			19.2054	109.343
			19.1346	109.343
			19.0642	109.343
			18.9944	109.343
			18.9251	109.343
			18.8562	109.343
			18.7879	109.343
			18.7201	109.343
			18.6528	109.343
			18.5859	109.343
			18.5195	109.343
			18.4536	109.343
			18.3882	109.343
			18.3232	109.343
			18.2587	109.343
			18.1946	81.6469
			18.131	81.7991
			18.0678	81.0018
			18.0051	80.7714
			17.9428	81.002
			17.8809	81.3298
			17.8195	82.3402
			17.7584	83.2447
			17.6978	83.0845
			17.6376	83.4157
			17.5779	83.5263
			17.5185	82.6077
			17.4595	82.9708
			17.4009	83.0978
			17.3427	82.6264
			17.2849	82.6349
			17.2275	82.849
			17.1704	83.9535
			17.1137	85.1387
			17.0575	85.3895
			17.0015	84.997
			16.946	84.0063
			16.8908	84.963
			16.8359	86.1159
			16.7814	85.9064
			16.7273	84.9939
			16.6735	83.7313
			16.6201	83.6821
			16.567	84.5213
			16.5142	85.3826
			16.4618	85.1319
			16.4097	84.9029
			16.3579	85.6495
			16.3065	86.3748
			16.2554	86.0377
			16.2046	86.0387
			16.1541	86.4623
			16.1039	87.267
			16.0541	86.7611
			16.0045	85.5809
			15.9553	85.6298
			15.9063	86.1893
			15.8577	87.119
			15.8094	87.4761
			15.7613	87.0728
			15.7135	86.8931
			15.6661	87.0682
			15.6189	87.1782
			15.572	87.1315
			15.5253	87.0436
			15.479	86.9004
			15.4329	87.0211
			15.3871	87.2473
			15.3416	86.9574
			15.2964	86.8981
			15.2514	86.954
			15.2066	87.0333
			15.1622	87.1695
			15.118	87.3565
			15.074	88.0079
			15.0303	88.1233
			14.9869	87.5807
			14.9437	87.1677
			14.9008	87.482
			14.8581	87.496
			14.8156	87.4957
			14.7734	87.886
			14.7314	88.1183
			14.6897	88.3645
			14.6482	88.3011
			14.6069	88.0859
			14.5659	88.0623
			14.5251	87.6907
			14.4845	87.2454
			14.4442	87.7251
			14.4041	88.0025
			14.3642	87.8008
			14.3245	88.0413
			14.285	88.8748
			14.2458	89.6484
			14.2068	90.647
			14.1679	91.2746
			14.1293	91.8426
			14.0909	91.753
			14.0528	92.229
			14.0148	91.6098
			13.977	90.7121
			13.9394	90.8793
			13.9021	91.2356
			13.8649	90.7896
			13.8279	89.8879
			13.7911	89.3781
			13.7546	87.7854
			13.7182	90.0084
			13.682	91.0097
			13.646	91.9685
			13.6102	92.1731
			13.5745	91.6447
			13.5391	91.3341
			13.5038	91.7996
			13.4687	91.8464
			13.4338	92.1647
			13.3991	92.151
			13.3646	92.0915
			13.3302	91.9056
			13.2961	92.1337
			13.2621	92.2434
			13.2282	92.721
			13.1946	92.7275
			13.1611	92.6712
			13.1278	92.6854
			13.0946	92.7971
			13.0616	93.0648
			13.0288	93.5755
			12.9962	93.5678
			12.9637	93.651
			12.9313	93.6971
			12.8992	93.7496
			12.8672	93.8283
			12.8353	94.1822
			12.8036	94.2244
			12.7721	94.3546
			12.7407	94.3398
			12.7095	94.4292
			12.6784	94.3352
			12.6475	94.3518
			12.6167	94.3432
			12.5861	94.5141
			12.5556	94.4459
			12.5253	94.4865
			12.4951	94.575
			12.4651	94.8402
			12.4352	94.643
			12.4054	94.6558
			12.3758	94.8554
			12.3463	95.2506
			12.317	95.0444
			12.2878	94.9252
			12.2588	95.044
			12.2299	95.2822
			12.2011	95.9042
			12.1725	96.94
			12.144	96.2294
			12.1156	95.6084
			12.0873	95.5967
			12.0592	95.6153
			12.0312	95.6716
			12.0034	95.8985
			11.9757	95.8141
			11.9481	95.7057
			11.9206	95.6315
			11.8933	95.7008
			11.8661	95.8108
			11.839	95.9792
			11.812	95.939
			11.7851	96.0136
			11.7584	96.0779
			11.7318	96.0114
			11.7053	95.9436
			11.679	96.1021
			11.6527	96.1381
			11.6266	96.1147
			11.6006	96.0752
			11.5747	96.0282
			11.5489	96.0166
			11.5233	96.106
			11.4977	96.1032
			11.4723	96.1142
			11.4469	96.0853
			11.4217	96.0977
			11.3966	96.0712
			11.3716	96.1998
			11.3468	96.2954
			11.322	96.3484
			11.2973	96.3612
			11.2728	96.3599
			11.2483	96.3438
			11.224	96.4275
			11.1997	96.4083
			11.1756	96.4467
			11.1515	96.5435
			11.1276	96.647
			11.1038	96.514
			11.0801	96.0927
			11.0564	96.0441
			11.0329	96.2723
			11.0095	95.96
			10.9862	96.4051
			10.9629	96.5706
			10.9398	96.6135
			10.9168	96.9893
			10.8938	97.2074
			10.871	96.9927
			10.8483	96.8768
			10.8256	96.8852
			10.8031	96.973
			10.7806	96.9714
			10.7582	97.0023
			10.736	97.0249
			10.7138	97.1137
			10.6917	97.0703
			10.6697	97.1698
			10.6478	97.2782
			10.626	97.3846
			10.6042	97.3991
			10.5826	97.4215
			10.561	97.4621
			10.5396	97.5313
			10.5182	97.5252
			10.4969	97.6017
			10.4757	97.6427
			10.4546	97.7429
			10.4335	97.803
			10.4126	97.8666
			10.3917	97.8288
			10.3709	97.8622
			10.3502	97.9215
			10.3296	98.024
			10.3091	98.0302
			10.2886	98.0517
			10.2683	98.0429
			10.248	98.1048
			10.2278	98.1432
			10.2076	98.2312
			10.1876	98.2477
			10.1676	98.3016
			10.1477	98.3194
			10.1279	98.3717
			10.1081	98.4188
			10.0885	98.4859
			10.0689	98.5227
			10.0494	98.5778
			10.0299	98.6082
			10.0106	98.6977
			9.99127	98.6628
			9.97205	98.6673
			9.95291	98.6203
			9.93384	98.5973
			9.91485	98.6841
			9.89592	98.8259
			9.87708	98.8387
			9.85831	98.7724
			9.83959	98.4243
			9.82096	98.5463
			9.80239	98.8668
			9.7839	98.9599
			9.76547	98.95
			9.74712	98.9198
			9.72883	98.9568
			9.71061	99.0416
			9.69246	99.0883
			9.67438	99.1894
			9.65636	99.287
			9.63841	99.269
			9.62053	99.1624
			9.60272	99.1755
			9.58496	99.2266
			9.56728	99.2122
			9.54967	99.1922
			9.53211	99.2118
			9.51462	99.2288
			9.49719	99.2985
			9.47983	99.2978
			9.46253	99.3524
			9.4453	99.3383
			9.42812	99.3531
			9.41101	99.3875
			9.39396	99.4697
			9.37698	99.4922
			9.36004	99.4892
			9.34318	99.4475
			9.32637	99.4204
			9.30963	99.4786
			9.29295	99.5985
			9.27633	99.5676
			9.25977	99.5862
			9.24325	99.5478
			9.22681	99.5194
			9.21042	99.4627
			9.19409	99.4234
			9.17781	99.3962
			9.1616	99.4052
			9.14544	99.4045
			9.12934	99.3941
			9.11329	99.2714
			9.09731	99.242
			9.08137	99.2758
			9.0655	99.2412
			9.04968	99.2119
			9.03391	99.2701
			9.01821	99.2605
			9.00255	99.2679
			8.98695	99.2122
			8.97139	99.2194
			8.9559	99.2184
			8.94046	99.2688
			8.92507	99.2822
			8.90973	99.31
			8.89445	99.3556
			8.87922	99.353
			8.86405	99.2884
			8.84892	99.3013
			8.83384	99.2515
			8.81882	99.2511
			8.80385	99.2406
			8.78893	99.2267
			8.77405	99.1071
			8.75924	99.0881
			8.74446	99.1481
			8.72974	99.1527
			8.71507	99.1067
			8.70045	99.078
			8.68587	99.0684
			8.67135	99.1425
			8.65687	99.1533
			8.64244	99.1948
			8.62806	99.2552
			8.61373	99.2579
			8.59945	99.2595
			8.58521	99.3908
			8.57102	99.4463
			8.55687	99.5164
			8.54278	99.5609
			8.52873	99.6307
			8.51473	99.6601
			8.50076	99.6852
			8.48685	99.7041
			8.47298	99.7804
			8.45916	99.8004
			8.44538	99.778
			8.43165	99.7557
			8.41796	99.7832
			8.40432	99.7639
			8.39073	99.719
			8.37717	99.6894
			8.36366	99.7068
			8.35019	99.6913
			8.33677	99.7296
			8.32338	99.7554
			8.31004	99.7665
			8.29674	99.7648
			8.28349	99.7639
			8.27028	99.7308
			8.25711	99.7175
			8.24398	99.7459
			8.2309	99.7703
			8.21785	99.7413
			8.20485	99.7108
			8.19189	99.6878
			8.17897	99.7324
			8.16609	99.6932
			8.15325	99.6897
			8.14045	99.6977
			8.12769	99.655
			8.11497	99.6166
			8.10229	99.6661
			8.08965	99.6796
			8.07705	99.6533
			8.06449	99.641
			8.05196	99.6621
			8.03948	99.6339
			8.02704	99.6248
			8.01463	99.6126
			8.00227	99.593
			7.98993	99.5577
			7.97764	99.5407
			7.96539	99.5008
			7.95317	99.5137
			7.94099	99.4894
			7.92885	99.4574
			7.91674	99.4404
			7.90468	99.4266
			7.89264	99.4226
			7.88065	99.4346
			7.86869	99.4204
			7.85677	99.433
			7.84488	99.4645
			7.83303	99.458
			7.82122	99.4145
			7.80944	99.4209
			7.7977	99.393
			7.78599	99.3728
			7.77431	99.3887
			7.76267	99.4144
			7.75107	99.3697
			7.7395	99.3595
			7.72797	99.3353
			7.71647	99.274
			7.705	99.2325
			7.69357	99.2324
			7.68217	99.2551
			7.67081	99.2716
			7.65948	99.2348
			7.64818	99.1992
			7.63692	99.1733
			7.62569	99.1608
			7.61449	99.1574
			7.60333	99.1436
			7.59219	99.1092
			7.58109	99.0912
			7.57002	99.0658
			7.55899	99.0868
			7.54798	99.1008
			7.53702	99.1086
			7.52607	99.0868
			7.51517	99.0746
			7.50429	99.0531
			7.49345	99.0046
			7.48264	98.9683
			7.47185	98.978
			7.46111	98.9424
			7.45038	98.937
			7.4397	98.9174
			7.42903	98.8794
			7.41841	98.8343
			7.40781	98.8303
			7.39724	98.8026
			7.3867	98.7701
			7.3762	98.7437
			7.36572	98.7514
			7.35527	98.7499
			7.34485	98.7402
			7.33446	98.6998
			7.32411	98.6678
			7.31377	98.6428
			7.30348	98.6411
			7.2932	98.5963
			7.28296	98.5476
			7.27274	98.4819
			7.26256	98.4688
			7.2524	98.4738
			7.24227	98.4968
			7.23217	98.4944
			7.2221	98.4966
			7.21205	98.5262
			7.20204	98.5161
			7.19205	98.4798
			7.18209	98.437
			7.17216	98.3936
			7.16225	98.431
			7.15237	98.3958
			7.14252	98.3473
			7.13269	98.3004
			7.12289	98.2772
			7.11312	98.2228
			7.10338	98.1662
			7.09366	98.1282
			7.08397	98.1312
			7.07431	98.099
			7.06467	98.0875
			7.05506	98.04
			7.04547	97.9346
			7.03591	97.9028
			7.02638	97.9155
			7.01687	97.8533
			7.00739	97.7886
			6.99793	97.7716
			6.9885	97.7652
			6.97909	97.741
			6.96971	97.7732
			6.96036	97.7171
			6.95103	97.6961
			6.94172	97.6664
			6.93244	97.6408
			6.92318	97.6088
			6.91396	97.6036
			6.90475	97.5965
			6.89557	97.622
			6.88641	97.7188
			6.87728	97.8659
			6.86817	97.9435
			6.85908	98.0233
			6.85002	97.9382
			6.84098	97.8879
			6.83197	97.8286
			6.82298	97.7947
			6.81402	97.7857
			6.80507	97.7711
			6.79616	97.6903
			6.78726	97.6213
			6.77839	97.6131
			6.76954	97.5971
			6.76071	97.5671
			6.75191	97.5364
			6.74313	97.5052
			6.73437	97.453
			6.72564	97.3586
			6.71693	97.3457
			6.70824	97.3323
			6.69957	97.346
			6.69092	97.4306
			6.6823	97.5265
			6.6737	97.4473
			6.66512	97.4112
			6.65657	97.4149
			6.64803	97.4244
			6.63952	97.4027
			6.63103	97.3138
			6.62256	97.3111
			6.61412	97.3219
			6.60569	97.2796
			6.59729	97.2599
			6.5889	97.2991
			6.58054	97.3118
			6.5722	97.2306
			6.56388	97.1579
			6.55558	97.152
			6.5473	97.0964
			6.53905	97.0771
			6.53081	97.1039
			6.5226	97.1033
			6.51441	97.0436
			6.50623	97.0174
			6.49808	96.9761
			6.48995	97.0043
			6.48183	96.9885
			6.47374	96.9031
			6.46567	96.9348
			6.45762	96.9657
			6.44959	96.9387
			6.44157	96.8802
			6.43358	96.8251
			6.42561	96.745
			6.41766	96.7696
			6.40972	96.8098
			6.40181	96.777
			6.39392	96.7389
			6.38604	96.7252
			6.37819	96.7432
			6.37035	96.7059
			6.36254	96.6208
			6.35474	96.6161
			6.34696	96.6101
			6.3392	96.6322
			6.33146	96.6078
			6.32374	96.5744
			6.31604	96.5402
			6.30835	96.5264
			6.30069	96.499
			6.29304	96.4569
			6.28541	96.4271
			6.27781	96.4177
			6.27021	96.433
			6.26264	96.4425
			6.25509	96.4421
			6.24755	96.4518
			6.24003	96.4809
			6.23253	96.5404
			6.22505	96.5609
			6.21759	96.5776
			6.21014	96.6118
			6.20271	96.6646
			6.1953	96.6741
			6.18791	96.6924
			6.18053	96.7076
			6.17317	96.7345
			6.16584	96.7899
			6.15851	96.822
			6.15121	96.7928
			6.14392	96.7926
			6.13665	96.7926
			6.12939	96.8269
			6.12216	96.8181
			6.11494	96.8402
			6.10774	96.8697
			6.10055	96.8212
			6.09338	96.7609
			6.08623	96.7537
			6.07909	96.7671
			6.07197	96.7667
			6.06487	96.679
			6.05779	96.6273
			6.05072	96.5525
			6.04367	96.4995
			6.03663	96.564
			6.02961	96.5779
			6.02261	96.5558
			6.01562	96.532
			6.00865	96.4969
			6.0017	96.4525
			5.99476	96.4495
			5.98784	96.4155
			5.98093	96.3141
			5.97404	96.2805
			5.96716	96.2577
			5.96031	96.2764
			5.95347	96.278
			5.94664	96.249
			5.93983	96.2482
			5.93303	96.2038
			5.92625	96.1912
			5.91948	96.1358
			5.91273	96.085
			5.906	96.0681
			5.89928	96.0203
			5.89257	95.9729
			5.88589	95.9824
			5.87921	95.9523
			5.87256	95.8911
			5.86591	95.8552
			5.85928	95.852
			5.85267	95.8166
			5.84607	95.7842
			5.83949	95.7092
			5.83292	95.5836
			5.82637	95.5029
			5.81983	95.5262
			5.8133	95.5315
			5.80679	95.5394
			5.8003	95.5677
			5.79382	95.6401
			5.78735	95.7809
			5.7809	96.0037
			5.77446	96.1943
			5.76804	96.4424
			5.76163	96.796
			5.75524	96.9107
			5.74885	97.0303
			5.74249	97.1505
			5.73614	97.172
			5.7298	97.0473
			5.72347	96.9654
			5.71716	96.8824
			5.71087	96.8579
			5.70458	96.8024
			5.69831	96.7491
			5.69206	96.6939
			5.68582	96.6833
			5.67959	96.641
			5.67338	96.6021
			5.66718	96.5669
			5.66099	96.5437
			5.65482	96.5124
			5.64866	96.4709
			5.64251	96.3733
			5.63638	96.4062
			5.63026	96.4313
			5.62415	96.4289
			5.61806	96.4059
			5.61198	96.4451
			5.60591	96.4233
			5.59986	96.4006
			5.59381	96.3889
			5.58779	96.3385
			5.58177	96.2973
			5.57577	96.3691
			5.56978	96.3692
			5.56381	96.3608
			5.55784	96.3424
			5.55189	96.3184
			5.54595	96.3431
			5.54003	96.3797
			5.53412	96.3595
			5.52822	96.3406
			5.52233	96.3262
			5.51645	96.3376
			5.51059	96.3534
			5.50474	96.3426
			5.4989	96.3505
			5.49308	96.3541
			5.48727	96.3541
			5.48147	96.3724
			5.47568	96.3555
			5.4699	96.3034
			5.46414	96.2563
			5.45839	96.3219
			5.45265	96.3551
			5.44692	96.3429
			5.4412	96.3337
			5.4355	96.3603
			5.42981	96.3479
			5.42413	96.3232
			5.41846	96.3333
			5.4128	96.3766
			5.40716	96.3804
			5.40153	96.3745
			5.39591	96.3826
			5.3903	96.3696
			5.3847	96.3317
			5.37911	96.3367
			5.37354	96.3554
			5.36798	96.367
			5.36243	96.3715
			5.35689	96.3618
			5.35136	96.358
			5.34584	96.4093
			5.34034	96.4358
			5.33484	96.4432
			5.32936	96.431
			5.32389	96.4173
			5.31843	96.4076
			5.31298	96.408
			5.30754	96.4061
			5.30211	96.4337
			5.2967	96.4604
			5.29129	96.447
			5.2859	96.4201
			5.28052	96.4197
			5.27514	96.4221
			5.26978	96.4195
			5.26443	96.4153
			5.25909	96.4099
			5.25376	96.4115
			5.24845	96.4204
			5.24314	96.4224
			5.23785	96.4276
			5.23256	96.4439
			5.22728	96.4596
			5.22202	96.4402
			5.21677	96.4055
			5.21153	96.4133
			5.20629	96.4316
			5.20107	96.4183
			5.19586	96.417
			5.19066	96.4234
			5.18547	96.4454
			5.18029	96.4356
			5.17512	96.4334
			5.16996	96.4364
			5.16481	96.4379
			5.15967	96.4458
			5.15454	96.4437
			5.14942	96.4244
			5.14431	96.4314
			5.13921	96.4326
			5.13413	96.4558
			5.12905	96.4758
			5.12398	96.4703
			5.11892	96.4658
			5.11387	96.4647
			5.10883	96.4502
			5.10381	96.4502
			5.09879	96.4876
			5.09378	96.5115
			5.08878	96.5036
			5.08379	96.5051
			5.07881	96.4976
			5.07384	96.4961
			5.06888	96.4994
			5.06393	96.5071
			5.05899	96.5324
			5.05406	96.5377
			5.04914	96.5269
			5.04423	96.5235
			5.03933	96.5149
			5.03443	96.533
			5.02955	96.5645
			5.02468	96.5386
			5.01981	96.5247
			5.01496	96.5599
			5.01011	96.561
			5.00528	96.5658
			5.00045	96.5715
			4.99563	96.5766
			4.99082	96.5773
			4.98603	96.5673
			4.98124	96.5544
			4.97646	96.5534
			4.97168	96.5691
			4.96692	96.6119
			4.96217	96.6084
			4.95743	96.584
			4.95269	96.5712
			4.94796	96.5831
			4.94325	96.5716
			4.93854	96.5682
			4.93384	96.5966
			4.92915	96.6044
			4.92447	96.5924
			4.9198	96.5919
			4.91514	96.5817
			4.91048	96.5661
			4.90583	96.5707
			4.9012	96.5833
			4.89657	96.5696
			4.89195	96.5771
			4.88734	96.5907
			4.88274	96.5831
			4.87814	96.5676
			4.87356	96.5595
			4.86898	96.569
			4.86441	96.5783
			4.85986	96.5935
			4.8553	96.6155
			4.85076	96.6146
			4.84623	96.5858
			4.84171	96.5703
			4.83719	96.569
			4.83268	96.5673
			4.82818	96.5738
			4.82369	96.5939
			4.81921	96.61
			4.81473	96.6047
			4.81027	96.6028
			4.80581	96.5944
			4.80136	96.5885
			4.79692	96.5905
			4.79248	96.5853
			4.78806	96.5726
			4.78364	96.5968
			4.77923	96.5963
			4.77483	96.5838
			4.77044	96.5851
			4.76605	96.5949
			4.76168	96.5775
			4.75731	96.5608
			4.75295	96.562
			4.7486	96.5817
			4.74425	96.5939
			4.73991	96.6069
			4.73559	96.5874
			4.73126	96.5609
			4.72695	96.5699
			4.72265	96.5967
			4.71835	96.5915
			4.71406	96.5785
			4.70978	96.5732
			4.70551	96.5749
			4.70124	96.5776
			4.69698	96.5857
			4.69273	96.5789
			4.68849	96.6019
			4.68425	96.6098
			4.68002	96.5845
			4.6758	96.5709
			4.67159	96.5797
			4.66739	96.5888
			4.66319	96.5855
			4.659	96.5563
			4.65482	96.5388
			4.65064	96.5362
			4.64648	96.5399
			4.64232	96.5344
			4.63816	96.547
			4.63402	96.5463
			4.62988	96.5292
			4.62575	96.551
			4.62163	96.566
			4.61751	96.5464
			4.6134	96.5458
			4.6093	96.5419
			4.60521	96.5462
			4.60112	96.559
			4.59704	96.5687
			4.59297	96.5531
			4.58891	96.5463
			4.58485	96.5288
			4.5808	96.5172
			4.57676	96.5121
			4.57272	96.5196
			4.56869	96.5167
			4.56467	96.5197
			4.56066	96.497
			4.55665	96.4942
			4.55265	96.5168
			4.54866	96.509
			4.54467	96.4938
			4.54069	96.487
			4.53672	96.472
			4.53275	96.458
			4.52879	96.4577
			4.52484	96.4833
			4.5209	96.4869
			4.51696	96.4637
			4.51303	96.4449
			4.5091	96.438
			4.50518	96.4384
			4.50127	96.4558
			4.49737	96.4384
			4.49347	96.4018
			4.48958	96.3964
			4.4857	96.3929
			4.48182	96.3968
			4.47795	96.4228
			4.47409	96.4171
			4.47023	96.4079
			4.46638	96.3995
			4.46254	96.3833
			4.4587	96.372
			4.45487	96.3578
			4.45104	96.3612
			4.44723	96.3785
			4.44342	96.367
			4.43961	96.3587
			4.43581	96.346
			4.43202	96.3183
			4.42824	96.2832
			4.42446	96.2777
			4.42069	96.2746
			4.41692	96.2885
			4.41316	96.298
			4.40941	96.276
			4.40566	96.2422
			4.40192	96.2331
			4.39819	96.244
			4.39446	96.2476
			4.39074	96.2494
			4.38703	96.2348
			4.38332	96.203
			4.37962	96.2022
			4.37592	96.214
			4.37223	96.198
			4.36855	96.171
			4.36487	96.1432
			4.3612	96.1229
			4.35754	96.1072
			4.35388	96.1062
			4.35022	96.0875
			4.34658	96.0688
			4.34294	96.0872
			4.3393	96.0735
			4.33567	96.0786
			4.33205	96.1073
			4.32844	96.1093
			4.32483	96.0581
			4.32122	96.0432
			4.31762	96.0774
			4.31403	96.0664
			4.31045	96.0303
			4.30687	95.996
			4.30329	95.9475
			4.29972	95.8889
			4.29616	95.8368
			4.2926	95.8803
			4.28905	95.8868
			4.28551	95.9129
			4.28197	95.8945
			4.27844	95.8449
			4.27491	95.8467
			4.27139	95.8552
			4.26787	95.8498
			4.26436	95.8295
			4.26086	95.7991
			4.25736	95.7988
			4.25387	95.7812
			4.25038	95.7664
			4.2469	95.7463
			4.24343	95.7983
			4.23996	95.7697
			4.23649	95.728
			4.23303	95.6943
			4.22958	95.8108
			4.22613	95.7823
			4.22269	95.7522
			4.21926	95.7009
			4.21583	95.6981
			4.2124	95.7076
			4.20898	95.717
			4.20557	95.6845
			4.20216	95.6581
			4.19876	95.6441
			4.19536	95.6658
			4.19197	95.7025
			4.18858	95.6714
			4.1852	95.6476
			4.18183	95.662
			4.17846	95.6543
			4.17509	95.6313
			4.17174	95.6215
			4.16838	95.6371
			4.16503	95.6273
			4.16169	95.6014
			4.15835	95.5813
			4.15502	95.5802
			4.15169	95.5528
			4.14837	95.5233
			4.14506	95.5108
			4.14175	95.5076
			4.13844	95.5071
			4.13514	95.5127
			4.13185	95.5156
			4.12856	95.4997
			4.12527	95.4776
			4.12199	95.4702
			4.11872	95.47
			4.11545	95.4406
			4.11219	95.4129
			4.10893	95.393
			4.10568	95.4017
			4.10243	95.3991
			4.09918	95.3813
			4.09595	95.3767
			4.09271	95.3695
			4.08948	95.354
			4.08626	95.3298
			4.08304	95.3325
			4.07983	95.3479
			4.07662	95.3198
			4.07342	95.3062
			4.07023	95.3107
			4.06703	95.2834
			4.06385	95.2565
			4.06066	95.2438
			4.05749	95.2391
			4.05431	95.2439
			4.05115	95.2267
			4.04798	95.2083
			4.04483	95.2141
			4.04167	95.182
			4.03853	95.1602
			4.03538	95.1669
			4.03225	95.1434
			4.02911	95.1018
			4.02598	95.0915
			4.02286	95.0865
			4.01974	95.071
			4.01663	95.0591
			4.01352	95.0201
			4.01042	95.0094
			4.00732	95.0097
			4.00422	94.9917
			4.00113	94.9987
			3.99805	95.0155
			3.99497	95.0088
			3.99189	94.9864
			3.98882	94.9687
			3.98575	94.9523
			3.98269	94.9326
			3.97964	94.9015
			3.97659	94.8844
			3.97354	94.8767
			3.9705	94.8815
			3.96746	94.8695
			3.96442	94.8726
			3.9614	94.8598
			3.95837	94.8274
			3.95535	94.7928
			3.95234	94.8029
			3.94933	94.7952
			3.94632	94.7782
			3.94332	94.7644
			3.94032	94.7523
			3.93733	94.7235
			3.93435	94.6983
			3.93136	94.6883
			3.92838	94.6898
			3.92541	94.7017
			3.92244	94.6942
			3.91948	94.6788
			3.91652	94.6565
			3.91356	94.6457
			3.91061	94.6529
			3.90766	94.6286
			3.90472	94.6309
			3.90178	94.6154
			3.89885	94.5952
			3.89592	94.6024
			3.89299	94.5931
			3.89007	94.5686
			3.88716	94.5485
			3.88424	94.5471
			3.88134	94.5388
			3.87843	94.5155
			3.87554	94.52
			3.87264	94.5065
			3.86975	94.5086
			3.86687	94.4976
			3.86398	94.4447
			3.86111	94.4207
			3.85823	94.4153
			3.85537	94.4265
			3.8525	94.4585
			3.84964	94.4447
			3.84679	94.4286
			3.84393	94.4038
			3.84109	94.3791
			3.83824	94.363
			3.8354	94.3593
			3.83257	94.3543
			3.82974	94.3218
			3.82691	94.2977
			3.82409	94.3319
			3.82127	94.3248
			3.81846	94.3017
			3.81565	94.2693
			3.81284	94.2484
			3.81004	94.2572
			3.80724	94.2658
			3.80445	94.2448
			3.80166	94.2512
			3.79888	94.2819
			3.7961	94.262
			3.79332	94.2077
			3.79055	94.183
			3.78778	94.1594
			3.78501	94.143
			3.78225	94.1169
			3.7795	94.1119
			3.77674	94.131
			3.77399	94.1518
			3.77125	94.1554
			3.76851	94.1397
			3.76577	94.1246
			3.76304	94.1138
			3.76031	94.0858
			3.75758	94.0627
			3.75486	94.0501
			3.75215	94.0644
			3.74943	94.0573
			3.74672	94.0361
			3.74402	94.0379
			3.74132	94.0228
			3.73862	94.0124
			3.73593	94.0291
			3.73324	94.0419
			3.73055	94.043
			3.72787	94.0273
			3.72519	94.0075
			3.72252	94.0007
			3.71985	94.012
			3.71718	93.994
			3.71452	93.9479
			3.71186	93.9017
			3.7092	93.9339
			3.70655	93.9426
			3.70391	93.9249
			3.70126	93.9081
			3.69862	93.8787
			3.69598	93.8909
			3.69335	93.8771
			3.69072	93.8765
			3.6881	93.9008
			3.68548	93.874
			3.68286	93.8697
			3.68025	93.8753
			3.67764	93.8873
			3.67503	93.8864
			3.67243	93.8582
			3.66983	93.8288
			3.66723	93.8236
			3.66464	93.8277
			3.66205	93.8222
			3.65947	93.83
			3.65689	93.8401
			3.65431	93.8464
			3.65174	93.8198
			3.64917	93.7907
			3.6466	93.8149
			3.64404	93.8315
			3.64148	93.8305
			3.63892	93.8009
			3.63637	93.8024
			3.63382	93.8156
			3.63128	93.7943
			3.62874	93.7445
			3.6262	93.7456
			3.62367	93.7804
			3.62114	93.7833
			3.61861	93.765
			3.61609	93.7732
			3.61357	93.7941
			3.61105	93.7754
			3.60854	93.745
			3.60603	93.7367
			3.60352	93.7247
			3.60102	93.7463
			3.59852	93.7718
			3.59602	93.7784
			3.59353	93.7494
			3.59104	93.7134
			3.58856	93.6903
			3.58608	93.7168
			3.5836	93.7485
			3.58112	93.7353
			3.57865	93.7274
			3.57618	93.7343
			3.57372	93.7318
			3.57126	93.7379
			3.5688	93.7551
			3.56635	93.7607
			3.56389	93.7512
			3.56145	93.7691
			3.559	93.7589
			3.55656	93.7202
			3.55412	93.7054
			3.55169	93.7009
			3.54926	93.692
			3.54683	93.7057
			3.54441	93.724
			3.54199	93.7045
			3.53957	93.708
			3.53715	93.7344
			3.53474	93.735
			3.53233	93.7203
			3.52993	93.7391
			3.52753	93.735
			3.52513	93.7135
			3.52274	93.7233
			3.52034	93.7258
			3.51796	93.7319
			3.51557	93.7693
			3.51319	93.8246
			3.51081	93.8582
			3.50843	93.8651
			3.50606	93.8472
			3.50369	93.8415
			3.50133	93.8411
			3.49897	93.8694
			3.49661	93.8627
			3.49425	93.8414
			3.4919	93.8468
			3.48955	93.8447
			3.4872	93.8597
			3.48486	93.8884
			3.48252	93.8816
			3.48018	93.8943
			3.47784	93.9026
			3.47551	93.8981
			3.47319	93.9331
			3.47086	93.9656
			3.46854	93.9382
			3.46622	93.9076
			3.46391	93.9341
			3.46159	93.9473
			3.45928	93.9403
			3.45698	93.931
			3.45468	93.9289
			3.45237	93.926
			3.45008	93.9351
			3.44778	93.9761
			3.44549	93.9568
			3.4432	93.9432
			3.44092	93.9607
			3.43864	94.0235
			3.43636	94.0507
			3.43408	94.078
			3.43181	94.1125
			3.42954	94.199
			3.42727	94.2277
			3.42501	94.229
			3.42275	94.1736
			3.42049	94.1665
			3.41824	94.1528
			3.41599	94.1288
			3.41374	94.1376
			3.41149	94.1796
			3.40925	94.2219
			3.40701	94.2557
			3.40477	94.248
			3.40254	94.2702
			3.40031	94.3204
			3.39808	94.3201
			3.39585	94.3174
			3.39363	94.3391
			3.39141	94.3554
			3.38919	94.368
			3.38698	94.3663
			3.38477	94.3727
			3.38256	94.4003
			3.38036	94.4338
			3.37815	94.4476
			3.37595	94.4577
			3.37376	94.4761
			3.37156	94.5304
			3.36937	94.5507
			3.36719	94.5074
			3.365	94.4897
			3.36282	94.5396
			3.36064	94.5679
			3.35846	94.5756
			3.35629	94.5786
			3.35412	94.5678
			3.35195	94.5579
			3.34979	94.5578
			3.34762	94.5489
			3.34546	94.5584
			3.34331	94.5653
			3.34115	94.5517
			3.339	94.5199
			3.33685	94.5483
			3.33471	94.5827
			3.33256	94.6023
			3.33042	94.5808
			3.32828	94.5619
			3.32615	94.5785
			3.32402	94.5982
			3.32189	94.6007
			3.31976	94.6067
			3.31764	94.5987
			3.31552	94.6056
			3.3134	94.6218
			3.31128	94.6548
			3.30917	94.6547
			3.30706	94.6672
			3.30495	94.696
			3.30284	94.7259
			3.30074	94.7837
			3.29864	94.8142
			3.29655	94.8227
			3.29445	94.8078
			3.29236	94.773
			3.29027	94.7853
			3.28818	94.8078
			3.2861	94.8686
			3.28402	94.861
			3.28194	94.8513
			3.27986	94.8759
			3.27779	94.8847
			3.27572	94.8913
			3.27365	94.9037
			3.27159	94.9133
			3.26953	94.9257
			3.26746	94.9566
			3.26541	94.9911
			3.26335	94.9624
			3.2613	94.9744
			3.25925	95.002
			3.2572	95.0314
			3.25516	95.0364
			3.25312	95.0394
			3.25108	95.0698
			3.24904	95.1033
			3.24701	95.1317
			3.24497	95.1426
			3.24294	95.1542
			3.24092	95.1832
			3.23889	95.2083
			3.23687	95.2557
			3.23485	95.2793
			3.23284	95.2719
			3.23082	95.2761
			3.22881	95.3076
			3.2268	95.3068
			3.22479	95.291
			3.22279	95.3249
			3.22079	95.3619
			3.21879	95.3963
			3.21679	95.4292
			3.2148	95.4467
			3.2128	95.4946
			3.21082	95.502
			3.20883	95.4751
			3.20684	95.4895
			3.20486	95.5212
			3.20288	95.5405
			3.20091	95.5914
			3.19893	95.6337
			3.19696	95.6434
			3.19499	95.6506
			3.19302	95.6476
			3.19106	95.6444
			3.18909	95.6931
			3.18713	95.7407
			3.18518	95.7568
			3.18322	95.7686
			3.18127	95.8434
			3.17932	95.8495
			3.17737	95.8296
			3.17542	95.8585
			3.17348	95.8986
			3.17154	95.9283
			3.1696	95.9475
			3.16766	95.9459
			3.16573	95.9587
			3.1638	96.0113
			3.16187	96.0518
			3.15994	96.0594
			3.15802	96.0916
			3.1561	96.0971
			3.15418	96.1143
			3.15226	96.1594
			3.15034	96.1776
			3.14843	96.219
			3.14652	96.2469
			3.14461	96.2635
			3.14271	96.2831
			3.1408	96.2721
			3.1389	96.301
			3.137	96.3429
			3.13511	96.3935
			3.13321	96.424
			3.13132	96.4173
			3.12943	96.4232
			3.12754	96.4779
			3.12566	96.4773
			3.12377	96.4925
			3.12189	96.5096
			3.12002	96.5447
			3.11814	96.593
			3.11627	96.5934
			3.11439	96.6078
			3.11253	96.6027
			3.11066	96.6462
			3.10879	96.6667
			3.10693	96.7268
			3.10507	96.8257
			3.10321	96.8218
			3.10136	96.8076
			3.0995	96.8447
			3.09765	96.8524
			3.0958	96.8336
			3.09395	96.8822
			3.09211	96.8967
			3.09027	96.9333
			3.08843	96.9345
			3.08659	96.9301
			3.08475	96.9592
			3.08292	97.0129
			3.08109	97.0322
			3.07926	97.0232
			3.07743	96.9814
			3.0756	96.9954
			3.07378	97.0387
			3.07196	97.0578
			3.07014	97.0703
			3.06832	97.082
			3.06651	97.1118
			3.0647	97.181
			3.06289	97.1932
			3.06108	97.1805
			3.05927	97.1874
			3.05747	97.2184
			3.05567	97.2467
			3.05387	97.2792
			3.05207	97.3089
			3.05027	97.319
			3.04848	97.3179
			3.04669	97.3093
			3.0449	97.3091
			3.04311	97.3054
			3.04133	97.3199
			3.03955	97.3559
			3.03777	97.3423
			3.03599	97.3423
			3.03421	97.3737
			3.03244	97.4081
			3.03066	97.4116
			3.02889	97.4128
			3.02713	97.414
			3.02536	97.4201
			3.0236	97.4247
			3.02183	97.4793
			3.02007	97.4861
			3.01832	97.463
			3.01656	97.4709
			3.01481	97.4749
			3.01305	97.4524
			3.0113	97.4849
			3.00956	97.5498
			3.00781	97.575
			3.00607	97.5873
			3.00433	97.6179
			3.00259	97.5703
			3.00085	97.522
			2.99911	97.5748
			2.99738	97.6055
			2.99565	97.628
			2.99392	97.6471
			2.99219	97.6
			2.99047	97.5779
			2.98874	97.6219
			2.98702	97.6823
			2.9853	97.6816
			2.98358	97.6698
			2.98187	97.71
			2.98015	97.7391
			2.97844	97.7316
			2.97673	97.7345
			2.97502	97.7397
			2.97332	97.8283
			2.97161	97.8502
			2.96991	97.8275
			2.96821	97.7962
			2.96651	97.8199
			2.96482	97.8068
			2.96312	97.7871
			2.96143	97.8308
			2.95974	97.8175
			2.95805	97.8358
			2.95637	97.8422
			2.95468	97.7954
			2.953	97.8496
			2.95132	97.8885
			2.94964	97.8985
			2.94796	97.9062
			2.94629	97.8705
			2.94461	97.8895
			2.94294	97.9328
			2.94127	97.9429
			2.93961	97.9414
			2.93794	97.9598
			2.93628	97.9387
			2.93462	97.9457
			2.93296	97.9462
			2.9313	97.9342
			2.92964	97.9444
			2.92799	97.936
			2.92634	97.9597
			2.92469	97.9962
			2.92304	98.0071
			2.92139	97.9694
			2.91974	97.9945
			2.9181	97.9902
			2.91646	97.9622
			2.91482	97.9711
			2.91318	98.0267
			2.91155	98.0156
			2.90991	98.0077
			2.90828	98.0392
			2.90665	98.0239
			2.90502	98.0184
			2.9034	98.0231
			2.90177	98.059
			2.90015	98.081
			2.89853	98.0254
			2.89691	98.0021
			2.89529	98.0214
			2.89368	98.0597
			2.89206	98.0268
			2.89045	98.0165
			2.88884	98.053
			2.88723	98.0934
			2.88562	98.0465
			2.88402	98.0155
			2.88242	97.9871
			2.88081	97.9907
			2.87922	98.0015
			2.87762	98.0322
			2.87602	98.077
			2.87443	98.0989
			2.87284	98.0969
			2.87124	98.0606
			2.86966	98.0336
			2.86807	98.0522
			2.86648	98.0482
			2.8649	98.0344
			2.86332	98.0335
			2.86174	98.0202
			2.86016	98.0219
			2.85858	98.0664
			2.85701	98.0884
			2.85543	98.0924
			2.85386	98.0361
			2.85229	97.9931
			2.85072	98.0631
			2.84916	98.1555
			2.84759	98.0757
			2.84603	98.0539
			2.84447	98.0639
			2.84291	98.0694
			2.84135	98.0836
			2.8398	98.1331
			2.83824	98.1037
			2.83669	98.0091
			2.83514	98.0015
			2.83359	98.0438
			2.83204	98.0651
			2.83049	98.0291
			2.82895	98.0445
			2.82741	98.0517
			2.82587	98.0431
			2.82433	98.0361
			2.82279	98.0283
			2.82125	98.002
			2.81972	98.0012
			2.81819	98.0359
			2.81666	98.0419
			2.81513	98.046
			2.8136	98.0311
			2.81207	98.0071
			2.81055	97.9523
			2.80903	97.9197
			2.80751	97.9394
			2.80599	97.9776
			2.80447	98.0829
			2.80296	98.0476
			2.80144	97.9795
			2.79993	97.9424
			2.79842	97.8889
			2.79691	97.8186
			2.7954	97.7853
			2.79389	97.7753
			2.79239	97.8092
			2.79089	97.8168
			2.78938	97.8042
			2.78789	97.8246
			2.78639	97.8163
			2.78489	97.7944
			2.7834	97.7474
			2.7819	97.7424
			2.78041	97.7524
			2.77892	97.7505
			2.77743	97.7187
			2.77595	97.6202
			2.77446	97.5544
			2.77298	97.5132
			2.77149	97.5474
			2.77001	97.5541
			2.76854	97.551
			2.76706	97.599
			2.76558	97.5303
			2.76411	97.4305
			2.76264	97.348
			2.76116	97.2997
			2.75969	97.2407
			2.75823	97.2234
			2.75676	97.1722
			2.7553	97.1749
			2.75383	97.1881
			2.75237	97.1906
			2.75091	97.1687
			2.74945	97.1358
			2.74799	97.1354
			2.74654	97.1608
			2.74509	97.0952
			2.74363	97.0403
			2.74218	97.0799
			2.74073	97.0955
			2.73929	96.9356
			2.73784	96.8747
			2.73639	96.8687
			2.73495	96.9252
			2.73351	96.8944
			2.73207	96.8563
			2.73063	96.835
			2.72919	96.8251
			2.72776	96.8104
			2.72632	96.7843
			2.72489	96.7471
			2.72346	96.6644
			2.72203	96.6405
			2.7206	96.5465
			2.71918	96.5229
			2.71775	96.5461
			2.71633	96.5308
			2.7149	96.5488
			2.71348	96.5168
			2.71206	96.4895
			2.71065	96.4261
			2.70923	96.3672
			2.70782	96.3889
			2.7064	96.4035
			2.70499	96.364
			2.70358	96.292
			2.70217	96.2801
			2.70076	96.3067
			2.69936	96.2286
			2.69795	96.1715
			2.69655	96.1799
			2.69515	96.1626
			2.69375	96.1194
			2.69235	96.1513
			2.69095	96.1549
			2.68956	96.1211
			2.68816	96.0989
			2.68677	96.0858
			2.68538	95.9959
			2.68399	95.8931
			2.6826	95.9021
			2.68121	95.9181
			2.67983	95.9879
			2.67844	95.9768
			2.67706	95.9257
			2.67568	95.9715
			2.6743	95.918
			2.67292	95.8279
			2.67154	95.7546
			2.67017	95.7751
			2.66879	95.8102
			2.66742	95.7807
			2.66605	95.7681
			2.66468	95.8109
			2.66331	95.8344
			2.66194	95.802
			2.66058	95.7914
			2.65921	95.7772
			2.65785	95.7005
			2.65649	95.669
			2.65513	95.682
			2.65377	95.68
			2.65241	95.6972
			2.65106	95.6184
			2.6497	95.5994
			2.64835	95.6516
			2.647	95.6084
			2.64565	95.5821
			2.6443	95.5592
			2.64295	95.4908
			2.6416	95.4716
			2.64026	95.4814
			2.63891	95.4617
			2.63757	95.4652
			2.63623	95.4274
			2.63489	95.3844
			2.63355	95.3391
			2.63222	95.269
			2.63088	95.1979
			2.62955	95.2425
			2.62821	95.266
			2.62688	95.2436
			2.62555	95.2078
			2.62422	95.2377
			2.6229	95.2563
			2.62157	95.2729
			2.62025	95.2896
			2.61892	95.2655
			2.6176	95.3072
			2.61628	95.205
			2.61496	95.1447
			2.61364	95.1799
			2.61233	95.1415
			2.61101	95.0758
			2.6097	94.9995
			2.60838	94.9214
			2.60707	94.9181
			2.60576	95.0066
			2.60445	95.0394
			2.60315	95.0434
			2.60184	95.038
			2.60053	95.0162
			2.59923	94.9556
			2.59793	94.9274
			2.59663	94.9073
			2.59533	94.9037
			2.59403	94.8835
			2.59273	94.8567
			2.59144	94.8063
			2.59014	94.7774
			2.58885	94.8055
			2.58756	94.7957
			2.58627	94.757
			2.58498	94.7238
			2.58369	94.6798
			2.5824	94.7068
			2.58112	94.7586
			2.57983	94.7806
			2.57855	94.7752
			2.57727	94.7208
			2.57599	94.6948
			2.57471	94.7054
			2.57343	94.5877
			2.57216	94.5753
			2.57088	94.5887
			2.56961	94.5621
			2.56833	94.544
			2.56706	94.5606
			2.56579	94.5758
			2.56452	94.5408
			2.56326	94.5299
			2.56199	94.5382
			2.56072	94.497
			2.55946	94.4779
			2.5582	94.4697
			2.55694	94.427
			2.55568	94.387
			2.55442	94.3665
			2.55316	94.3689
			2.5519	94.3743
			2.55065	94.371
			2.54939	94.3601
			2.54814	94.373
			2.54689	94.3525
			2.54564	94.3273
			2.54439	94.3023
			2.54314	94.2728
			2.5419	94.2851
			2.54065	94.2881
			2.53941	94.2682
			2.53816	94.2625
			2.53692	94.2609
			2.53568	94.1897
			2.53444	94.164
			2.5332	94.1502
			2.53197	94.1382
			2.53073	94.1737
			2.5295	94.1802
			2.52826	94.1697
			2.52703	94.1055
			2.5258	94.1115
			2.52457	94.1486
			2.52334	94.1048
			2.52211	94.0478
			2.52089	94.0422
			2.51966	94.0449
			2.51844	94.0294
			2.51722	94.0193
			2.516	93.9828
			2.51478	93.9755
			2.51356	94.0072
			2.51234	93.9854
			2.51112	93.9466
			2.50991	93.9104
			2.50869	93.9195
			2.50748	93.9541
			2.50627	93.9456
			2.50506	93.9257
			2.50385	93.885
			2.50264	93.871
			2.50143	93.8976
			2.50023	93.876
			--	--
			2.5	95.5815
			2.495	93.4938
			2.49	91.6955
			2.485	92.2054
			2.48	92.7273
			2.475	94.6184
			2.47	94.7969
			2.465	93.2543
			2.46	94.1436
			2.455	93.4078
			2.45	94.1423
			2.445	95.1827
			2.44	94.0672
			2.435	93.5174
			2.43	93.3441
			2.425	94.0483
			2.42	93.6147
			2.415	93.2044
			2.41	94.0293
			2.405	94.1669
			2.4	93.5852
			2.395	93.9827
			2.39	94.7007
			2.385	92.9667
			2.38	92.8093
			2.375	92.7967
			2.37	93.6364
			2.365	93.6183
			2.36	92.9617
			2.355	94.3211
			2.35	93.3173
			2.345	94.2599
			2.34	93.334
			2.335	94.1445
			2.33	94.176
			2.325	93.0324
			2.32	93.9092
			2.315	93.1678
			2.31	93.8812
			2.305	93.8883
			2.3	93.6582
			2.295	93.4043
			2.29	94.1041
			2.285	94.2087
			2.28	93.9096
			2.275	93.9261
			2.27	94.1201
			2.265	93.8502
			2.26	93.8386
			2.255	93.6608
			2.25	94.1227
			2.245	93.765
			2.24	93.9791
			2.235	93.4848
			2.23	94.1213
			2.225	93.8599
			2.22	93.7205
			2.215	94.3644
			2.21	94.1774
			2.205	93.9241
			2.2	94.2898
			2.195	93.8118
			2.19	93.7687
			2.185	93.8607
			2.18	93.7931
			2.175	93.7036
			2.17	94.0717
			2.165	93.7877
			2.16	93.8157
			2.155	93.892
			2.15	93.87
			2.145	93.488
			2.14	93.6615
			2.135	93.8845
			2.13	94.1431
			2.125	93.9327
			2.12	93.6411
			2.115	93.3944
			2.11	93.8117
			2.105	93.9625
			2.1	93.5933
			2.095	93.7027
			2.09	93.8075
			2.085	93.9993
			2.08	94.1316
			2.075	93.8115
			2.07	93.8037
			2.065	93.7762
			2.06	93.6302
			2.055	93.8394
			2.05	93.9498
			2.045	93.9078
			2.04	93.9275
			2.035	94.0056
			2.03	93.9859
			2.025	94.0895
			2.02	94.2404
			2.015	93.9604
			2.01	94.0181
			2.005	94.1006
			2	94.1799
			1.995	94.1321
			1.99	94.0123
			1.985	94.0315
			1.98	94.1482
			1.975	94.2169
			1.97	94.1706
			1.965	94.0793
			1.96	94.077
			1.955	94.1378
			1.95	94.15
			1.945	94.0735
			1.94	94.0735
			1.935	94.0912
			1.93	94.1606
			1.925	94.1917
			1.92	94.1756
			1.915	94.0699
			1.91	94.0059
			1.905	94.0414
			1.9	94.1348
			1.895	94.2347
			1.89	94.1958
			1.885	94.2219
			1.88	94.1917
			1.875	94.1529
			1.87	94.173
			1.865	94.1931
			1.86	94.258
			1.855	94.2546
[truncated: 331 more rows]

## Sheet: Fig. 3b
		Time (min)	Temperature (oC)			Time (min)	water sorption (g/m^2)
		0	21.8524			0	0.005
		0.08332	21.8807			8.25013	0.025
		0.16665	21.8623			16.5833	0.032
		0.24998	21.8433			24.9167	0.042
		0.33332	21.8381			33.25	0.055
		0.4167	21.8558			41.5834	0.067
		0.49998	21.8298			49.9166	0.074
		0.58335	21.7605			58.2501	0.085
		0.66757	21.952			66.5834	0.095
		0.75007	21.9212			74.9167	0.107
		0.83333	22.0771			83.2513	0.109
		0.91665	22.1124			91.5833	0.121
		1.00007	22.2569			99.9169	0.13
		1.08332	22.3393			108.25	0.142
		1.16665	22.4076			116.583	0.157
		1.24998	22.4654			124.917	0.168
		1.33332	22.4393			133.25	0.177
		1.41673	22.522			141.583	0.189
		1.49998	22.5449			149.918	0.197
		1.5843	22.5826			158.251	0.204
		1.6667	22.6228			166.583	0.216
		1.74998	22.5169			174.917	0.226
		1.83332	22.6359			183.25	0.23
		1.91665	22.6963			191.583	0.24
		2.00007	22.695			199.917	0.247
		2.08332	22.7115			208.25	0.265
		2.16665	22.7234			216.583	0.281
		2.25002	22.7337			224.917	0.291
		2.33428	22.7989			233.25	0.3
		2.41693	22.8117			241.583	0.31
		2.49998	22.8521			249.917	0.322
		2.58333	22.7913			258.25	0.326
		2.66668	22.8262			266.583	0.333
		2.74998	22.8395			274.917	0.344
		2.83332	22.8299			--	--
		2.91673	22.8355			--	--
		2.99998	22.7628			--	--
		3.08422	22.823			--	--
		3.1668	22.784			--	--
		3.24998	22.7589			--	--
		3.33332	22.843			--	--
		3.41665	22.8787			--	--
		3.49998	22.8949			--	--
		3.58332	22.8802			--	--
		3.66665	22.8913			--	--
		3.75005	22.883			--	--
		3.83332	22.8744			--	--
		3.91665	22.8299			--	--
		3.99998	22.9314			--	--
		4.08427	22.9198			--	--
		4.16665	22.8504			--	--
		4.24998	22.8903			--	--
		4.33332	22.9515			--	--
		4.41665	22.9729			--	--
		4.49998	22.9797			--	--
		4.58332	22.8938			--	--
		4.66665	22.9485			--	--
		4.74998	22.9669			--	--
		4.83332	23.0092			--	--
		4.91665	22.9603			--	--
		5.001	23.0238			--	--
		5.08343	22.9454			--	--
		5.16667	22.9453			--	--
		5.25	23.0445			--	--
		5.33332	23.008			--	--
		5.41665	23.0374			--	--
		5.49998	22.9463			--	--
		5.58332	23.0478			--	--
		5.66665	23.0511			--	--
		5.75003	23.0463			--	--
		5.83332	23.0815			--	--
		5.91667	23.0819			--	--
		6.00067	23.0765			--	--
		6.08332	23.0526			--	--
		6.16667	23.0325			--	--
		6.24998	23.0743			--	--
		6.3334	23.0789			--	--
		6.41808	22.9523			--	--
		6.50085	23.0572			--	--
		6.58332	23.0656			--	--
		6.66665	23.079			--	--
		6.74998	23.0475			--	--
		6.83332	23.0865			--	--
		6.91667	23.0119			--	--
		6.99998	22.995			--	--
		7.08332	23.0403			--	--
		7.16667	22.9915			--	--
		7.2514	23.0689			--	--
		7.33383	23.047			--	--
		7.41665	23.0321			--	--
		7.49998	22.9998			--	--
		7.58337	23.0582			--	--
		7.66665	23.0359			--	--
		7.74998	23.0849			--	--
		7.83332	23.0889			--	--
		7.9167	22.9688			--	--
		8	23.0628			--	--
		8.08333	23.0201			--	--
		8.1678	23.058			--	--
		8.25013	22.9583			--	--
		8.33333	23.066			--	--
		8.41668	23.0645			--	--
		8.49998	23.088			--	--
		8.5834	23.0675			--	--
		8.66777	23.0496			--	--
		8.75013	23.0283			--	--
		8.83333	23.0276			--	--
		8.9167	23.0064			--	--
		8.99998	23.0321			--	--
		9.08333	23.0222			--	--
		9.16665	22.9984			--	--
		9.24998	22.912			--	--
		9.33332	22.9938			--	--
		9.41665	22.9933			--	--
		9.50005	23.0361			--	--
		9.58332	23.0158			--	--
		9.66807	23.042			--	--
		9.75063	23.0035			--	--
		9.83332	23.0042			--	--
		9.91665	23.0198			--	--
		9.99998	23.0055			--	--
		10.0833	23.0094			--	--
		10.1667	22.9896			--	--
		10.25	22.8995			--	--
		10.3333	22.9758			--	--
		10.4167	22.9058			--	--
		10.5	22.8553			--	--
		10.5833	22.9321			--	--
		10.6668	22.9775			--	--
		10.7509	22.8715			--	--
		10.8335	22.9453			--	--
		10.9167	22.9542			--	--
		11.0001	22.9408			--	--
		11.0833	22.9038			--	--
		11.1667	22.8225			--	--
		11.25	22.9055			--	--
		11.3333	22.9221			--	--
		11.4167	22.9126			--	--
		11.5	22.9327			--	--
		11.5833	22.8742			--	--
		11.6667	22.8252			--	--
		11.75	22.9169			--	--
		11.8346	22.9394			--	--
		11.9171	22.9129			--	--
		12	22.9441			--	--
		12.0834	22.9346			--	--
		12.1667	22.9136			--	--
		12.25	22.9164			--	--
		12.3333	22.9281			--	--
		12.4167	22.9191			--	--
		12.5	22.9079			--	--
		12.5833	22.9018			--	--
		12.6667	22.8927			--	--
		12.7501	22.9096			--	--
		12.8333	22.9118			--	--
		12.9181	22.9055			--	--
		13.0006	22.9521			--	--
		13.0833	22.9607			--	--
		13.1667	22.938			--	--
		13.25	22.9331			--	--
		13.3333	22.9478			--	--
		13.4167	22.9483			--	--
		13.5001	22.8654			--	--
		13.5833	22.964			--	--
		13.6667	22.9334			--	--
		13.75	22.8477			--	--
		13.8333	22.9431			--	--
		13.9167	22.965			--	--
		14.0001	22.9701			--	--
		14.0842	22.8241			--	--
		14.1669	22.9318			--	--
		14.25	22.9268			--	--
		14.3334	22.8108			--	--
		14.4167	22.9315			--	--
		14.5001	22.9274			--	--
		14.5833	22.9629			--	--
		14.6667	22.9668			--	--
		14.75	22.9341			--	--
		14.8333	22.9384			--	--
		14.9167	22.9489			--	--
		15	22.9239			--	--
		15.0833	22.9138			--	--
		15.1678	22.9368			--	--
		15.2504	22.8363			--	--
		15.3333	22.9197			--	--
		15.4167	22.9415			--	--
		15.5001	22.9253			--	--
		15.5833	22.9231			--	--
		15.6667	22.9055			--	--
		15.7501	22.9146			--	--
		15.8333	22.927			--	--
		15.9167	22.8227			--	--
		16	22.8711			--	--
		16.0843	22.9385			--	--
		16.1668	22.9123			--	--
		16.25	22.9113			--	--
		16.3333	22.944			--	--
		16.4167	22.9789			--	--
		16.5	22.9019			--	--
		16.5833	22.7919			--	--
		16.6667	22.8886			--	--
		16.75	22.9189			--	--
		16.8333	22.7813			--	--
		16.9167	22.8619			--	--
		17	22.9011			--	--
		17.0841	22.9146			--	--
		17.1667	22.8162			--	--
		17.25	22.8917			--	--
		17.3333	22.8817			--	--
		17.4167	22.9161			--	--
		17.5	22.8906			--	--
		17.5834	22.8879			--	--
		17.6667	22.8921			--	--
		17.7511	22.8978			--	--
		17.8338	22.8142			--	--
		17.9167	22.9106			--	--
		18.0001	22.8848			--	--
		18.0833	22.8817			--	--
		18.1667	22.8715			--	--
		18.25	22.8694			--	--
		18.3333	22.8381			--	--
		18.4168	22.8255			--	--
		18.5013	22.8354			--	--
		18.5839	22.8592			--	--
		18.6667	22.868			--	--
		18.75	22.8679			--	--
		18.8334	22.8444			--	--
		18.9167	22.815			--	--
		19	22.8466			--	--
		19.0833	22.7441			--	--
		19.1667	22.8413			--	--
		19.25	22.8295			--	--
		19.3333	22.8371			--	--
		19.4167	22.8197			--	--
		19.5	22.8427			--	--
		19.5833	22.7591			--	--
		19.6667	22.7961			--	--
		19.7501	22.8259			--	--
		19.8333	22.7066			--	--
		19.9167	22.8208			--	--
		20.0014	22.8572			--	--
		20.084	22.7693			--	--
		20.1667	22.834			--	--
		20.25	22.8347			--	--
		20.3333	22.859			--	--
		20.4167	22.8252			--	--
		20.5	22.8177			--	--
		20.5833	22.8528			--	--
		20.668	22.7606			--	--
		20.7507	22.8231			--	--
		20.8333	22.8546			--	--
		20.9167	22.851			--	--
		21	22.7385			--	--
		21.0834	22.7266			--	--
		21.1668	22.8111			--	--
		21.25	22.8043			--	--
		21.3333	22.7618			--	--
		21.4167	22.8045			--	--
		21.5	22.7872			--	--
		21.5845	22.68			--	--
		21.6671	22.7896			--	--
		21.7504	22.7695			--	--
		21.8333	22.7714			--	--
		21.9167	22.7956			--	--
		22	22.6668			--	--
		22.0833	22.7823			--	--
		22.1667	22.6753			--	--
		22.25	22.8005			--	--
		22.3334	22.7038			--	--
		22.4167	22.7925			--	--
		22.5009	22.7801			--	--
		22.5833	22.7313			--	--
		22.6667	22.6612			--	--
		22.75	22.7715			--	--
		22.8333	22.7528			--	--
		22.9167	22.7246			--	--
		23	22.7533			--	--
		23.0833	22.7788			--	--
		23.1667	22.7706			--	--
		23.25	22.7737			--	--
		23.3333	22.6605			--	--
		23.4167	22.7622			--	--
		23.5	22.6692			--	--
		23.5833	22.7604			--	--
		23.6667	22.6699			--	--
		23.7514	22.6986			--	--
		23.834	22.7658			--	--
		23.9167	22.8			--	--
		24	22.7111			--	--
		24.0833	22.7469			--	--
		24.1667	22.7895			--	--
		24.25	22.7967			--	--
		24.3333	22.7427			--	--
		24.4167	22.7746			--	--
		24.5	22.7691			--	--
		24.5833	22.7623			--	--
		24.6667	22.7901			--	--
		24.75	22.7586			--	--
		24.8333	22.7729			--	--
		24.9167	22.774			--	--
		25.0015	22.687			--	--
		25.0843	22.7651			--	--
		25.1668	22.7543			--	--
		25.2501	22.7841			--	--
		25.3334	22.6695			--	--
		25.4167	22.7733			--	--
		25.5	22.6747			--	--
		25.5833	22.7689			--	--
		25.6667	22.7215			--	--
		25.7501	22.7739			--	--
		25.8333	22.7347			--	--
		25.9167	22.6637			--	--
		26.0007	22.7964			--	--
		26.0833	22.7705			--	--
		26.1667	22.7668			--	--
		26.25	22.7624			--	--
		26.3333	22.7533			--	--
		26.4167	22.7367			--	--
		26.5	22.6534			--	--
		26.5833	22.6914			--	--
		26.6667	22.6472			--	--
		26.75	22.7954			--	--
		26.8333	22.6861			--	--
		26.9167	22.7069			--	--
		27.0012	22.7457			--	--
		27.0837	22.7633			--	--
		27.1668	22.7233			--	--
		27.25	22.6825			--	--
		27.3333	22.7709			--	--
		27.4168	22.76			--	--
		27.5	22.774			--	--
		27.5834	22.7339			--	--
		27.6667	22.7311			--	--
		27.75	22.7251			--	--
		27.8334	22.7341			--	--
		27.9167	22.746			--	--
		28.0014	22.6207			--	--
		28.0839	22.726			--	--
		28.1667	22.6374			--	--
		28.25	22.7401			--	--
		28.3333	22.7298			--	--
		28.4167	22.7436			--	--
		28.5	22.7429			--	--
		28.5833	22.7294			--	--
		28.6667	22.7263			--	--
		28.75	22.7498			--	--
		28.8333	22.7112			--	--
		28.9167	22.706			--	--
		29.0014	22.699			--	--
		29.084	22.5805			--	--
		29.1667	22.6072			--	--
		29.25	22.6811			--	--
		29.3333	22.7398			--	--
		29.4167	22.7213			--	--
		29.5	22.6747			--	--
		29.5834	22.6129			--	--
		29.6667	22.613			--	--
		29.75	22.6985			--	--
		29.8333	22.6946			--	--
		29.9167	22.6815			--	--
		30.0011	22.6792			--	--
		30.0833	22.7004			--	--
		30.1667	22.6359			--	--
		30.25	22.7265			--	--
		30.3333	22.6738			--	--
		30.4167	22.6795			--	--
		30.5	22.6972			--	--
		30.5833	22.6942			--	--
		30.6667	22.6729			--	--
		30.75	22.6729			--	--
		30.8333	22.5755			--	--
		30.9167	22.5798			--	--
		31	22.6891			--	--
		31.0842	22.6782			--	--
		31.167	22.6747			--	--
		31.2502	22.6184			--	--
		31.3333	22.6933			--	--
		31.4167	22.5729			--	--
		31.5	22.6604			--	--
		31.5833	22.6605			--	--
		31.6667	22.6675			--	--
		31.75	22.6666			--	--
		31.8333	22.6712			--	--
		31.9167	22.58			--	--
		32	22.6731			--	--
		32.0833	22.6592			--	--
		32.1667	22.682			--	--
		32.25	22.6597			--	--
		32.3342	22.6682			--	--
		32.4166	22.685			--	--
		32.5	22.6057			--	--
		32.5834	22.6882			--	--
		32.6666	22.6787			--	--
		32.75	22.6779			--	--
		32.8333	22.6892			--	--
		32.9166	22.5868			--	--
		33.0001	22.6858			--	--
		33.0834	22.6884			--	--
		33.1668	22.6793			--	--
		33.25	22.6644			--	--
		33.3333	22.6726			--	--
		33.4166	22.6711			--	--
		33.5008	22.7078			--	--
		33.5833	22.5986			--	--
		33.6666	22.7008			--	--
		33.7501	22.6981			--	--
		33.8333	22.7036			--	--
		33.9166	22.7028			--	--
		34	22.6626			--	--
		34.0833	22.6876			--	--
		34.1666	22.672			--	--
		34.25	22.6968			--	--
		34.3333	22.588			--	--
		34.4166	22.6075			--	--
		34.5	22.6792			--	--
		34.5833	22.6543			--	--
		34.6666	22.7164			--	--
		34.7513	22.6681			--	--
		34.8336	22.7183			--	--
		34.9169	22.7037			--	--
		35	22.683			--	--
		35.0833	22.677			--	--
		35.1666	22.6704			--	--
		35.2501	22.7012			--	--
		35.3334	22.6411			--	--
		35.4167	22.7017			--	--
		35.5	22.6204			--	--
		35.5834	22.6834			--	--
		35.6666	22.6742			--	--
		35.7513	22.6845			--	--
		35.8338	22.6515			--	--
		35.9166	22.6715			--	--
		36.0001	22.6868			--	--
		36.0833	22.6913			--	--
		36.1666	22.6963			--	--
		36.25	22.5969			--	--
		36.3333	22.6807			--	--
		36.4166	22.6733			--	--
		36.5	22.5788			--	--
		36.5833	22.7124			--	--
		36.6667	22.6713			--	--
		36.75	22.683			--	--
		36.8333	22.6849			--	--
		36.9167	22.6959			--	--
		37.0001	22.6581			--	--
		37.0833	22.6856			--	--
		37.168	22.6821			--	--
		37.2506	22.5805			--	--
		37.3333	22.5831			--	--
		37.4167	22.551			--	--
		37.5001	22.6079			--	--
		37.5833	22.641			--	--
		37.6667	22.6551			--	--
		37.75	22.5941			--	--
		37.8333	22.6463			--	--
		37.9166	22.6513			--	--
		38	22.6362			--	--
		38.0846	22.6444			--	--
		38.1672	22.6307			--	--
		38.25	22.6372			--	--
		38.3334	22.6571			--	--
		38.4166	22.6666			--	--
		38.5	22.6409			--	--
		38.5833	22.6652			--	--
		38.6666	22.5304			--	--
		38.7501	22.5148			--	--
		38.8333	22.6288			--	--
		38.9166	22.6229			--	--
		39.0001	22.6403			--	--
		39.0833	22.5285			--	--
		39.1679	22.5384			--	--
		39.2506	22.6562			--	--
		39.3333	22.5998			--	--
		39.4166	22.6282			--	--
		39.5	22.6206			--	--
		39.5833	22.6224			--	--
		39.6666	22.6214			--	--
		39.75	22.6007			--	--
		39.8333	22.5108			--	--
		39.9166	22.6353			--	--
		40	22.6216			--	--
		40.0833	22.6284			--	--
		40.1667	22.5098			--	--
		40.25	22.4911			--	--
		40.3333	22.5983			--	--
		40.4177	22.576			--	--
		40.5002	22.6011			--	--
		40.5834	22.5922			--	--
		40.6667	22.599			--	--
		40.75	22.4786			--	--
		40.8333	22.5492			--	--
		40.9167	22.5992			--	--
		41	22.5273			--	--
		41.0833	22.6099			--	--
		41.1666	22.4939			--	--
		41.2501	22.5723			--	--
		41.3347	22.5996			--	--
		41.4172	22.5599			--	--
		41.5	22.51			--	--
		41.5834	22.5827			--	--
		41.6666	22.5602			--	--
		41.7501	22.5588			--	--
		41.8333	22.5289			--	--
		41.9167	22.5766			--	--
		42	22.441			--	--
		42.0833	22.462			--	--
		42.1666	22.5383			--	--
		42.25	22.578			--	--
		42.3333	22.522			--	--
		42.4166	22.5454			--	--
		42.5	22.5521			--	--
		42.5833	22.5515			--	--
		42.6666	22.5597			--	--
		42.7512	22.5647			--	--
		42.8338	22.5617			--	--
		42.917	22.5532			--	--
		43	22.5629			--	--
		43.0834	22.5763			--	--
		43.1667	22.5569			--	--
		43.25	22.5401			--	--
		43.3334	22.5516			--	--
		43.4167	22.4447			--	--
		43.5007	22.5365			--	--
		43.5834	22.5375			--	--
		43.6666	22.4401			--	--
		43.75	22.5481			--	--
		43.8333	22.5432			--	--
		43.9167	22.5361			--	--
		44	22.5158			--	--
		44.0833	22.5332			--	--
		44.1666	22.5462			--	--
		44.25	22.5157			--	--
		44.3333	22.5336			--	--
		44.4166	22.4186			--	--
		44.5	22.5302			--	--
		44.5833	22.5402			--	--
		44.6667	22.5014			--	--
		44.75	22.513			--	--
		44.8333	22.52			--	--
		44.9179	22.4986			--	--
		45.0006	22.5072			--	--
		45.0836	22.5049			--	--
		45.1669	22.4939			--	--
		45.2501	22.3663			--	--
		45.3333	22.4597			--	--
		45.4166	22.4915			--	--
		45.5	22.3829			--	--
		45.5833	22.4939			--	--
		45.6666	22.493			--	--
		45.7501	22.4652			--	--
		45.8345	22.5129			--	--
		45.9171	22.4852			--	--
		46	22.5044			--	--
		46.0833	22.5295			--	--
		46.1666	22.5118			--	--
		46.25	22.5004			--	--
		46.3333	22.5096			--	--
		46.4166	22.5236			--	--
		46.5	22.5144			--	--
		46.5833	22.4993			--	--
		46.6666	22.5288			--	--
		46.75	22.4392			--	--
		46.8346	22.5019			--	--
		46.9172	22.5291			--	--
		47	22.5261			--	--
		47.0833	22.513			--	--
		47.1666	22.5393			--	--
		47.2501	22.5468			--	--
		47.3333	22.5192			--	--
		47.4167	22.514			--	--
		47.5001	22.5264			--	--
		47.5833	22.5481			--	--
		47.6666	22.4476			--	--
		47.7501	22.4157			--	--
		47.8346	22.436			--	--
		47.9173	22.5195			--	--
		48.0002	22.5539			--	--
		48.0834	22.5329			--	--
		48.1667	22.5156			--	--
		48.25	22.4191			--	--
		48.3334	22.5192			--	--
		48.4167	22.5053			--	--
		48.5	22.514			--	--
		48.5833	22.4621			--	--
		48.6667	22.5091			--	--
		48.75	22.4089			--	--
		48.8333	22.4721			--	--
		48.9167	22.5363			--	--
		49	22.5392			--	--
		49.0834	22.5297			--	--
		49.1666	22.5265			--	--
		49.25	22.5237			--	--
		49.3333	22.5425			--	--
		49.4179	22.5372			--	--
		49.5005	22.5153			--	--
		49.5837	22.3994			--	--
		49.6666	22.531			--	--
		49.75	22.5081			--	--
		49.8333	22.523			--	--
		49.9166	22.4362			--	--
		50	22.4942			--	--
		50.0833	22.4493			--	--
		50.1666	22.3684			--	--
		50.25	22.4687			--	--
		50.3333	22.4382			--	--
		50.4166	22.3774			--	--
		50.5012	22.5054			--	--
		50.584	22.4863			--	--
		50.6673	22.434			--	--
		50.75	22.463			--	--
		50.8333	22.4711			--	--
		50.9166	22.4669			--	--
		51	22.3821			--	--
		51.0833	22.3572			--	--
		51.1667	22.458			--	--
		51.25	22.4472			--	--
		51.3333	22.4652			--	--
		51.418	22.4494			--	--
		51.5006	22.4333			--	--
		51.5833	22.4781			--	--
		51.6666	22.426			--	--
		51.75	22.4235			--	--
		51.8333	22.4184			--	--
		51.9166	22.3236			--	--
		52	22.4579			--	--
		52.0833	22.4705			--	--
		52.1667	22.4082			--	--
		52.25	22.4501			--	--
		52.3333	22.4487			--	--
		52.4167	22.4758			--	--
		52.501	22.4496			--	--
		52.5836	22.3553			--	--
		52.6668	22.3644			--	--
		52.7501	22.4967			--	--
		52.8333	22.3352			--	--
		52.9166	22.363			--	--
		53	22.4417			--	--
		53.0833	22.4194			--	--
		53.1667	22.4328			--	--
		53.2501	22.4639			--	--
		53.3344	22.4418			--	--
		53.4169	22.3687			--	--
		53.5	22.4827			--	--
		53.5834	22.471			--	--
		53.6666	22.4602			--	--
		53.75	22.4889			--	--
		53.8333	22.441			--	--
		53.9166	22.448			--	--
		54	22.3423			--	--
		54.0833	22.3738			--	--
		54.1666	22.3825			--	--
		54.25	22.4407			--	--
		54.3334	22.4653			--	--
		54.4166	22.4765			--	--
		54.5	22.4882			--	--
		54.5846	22.3467			--	--
		54.6672	22.4647			--	--
		54.75	22.4515			--	--
		54.8333	22.4622			--	--
		54.9166	22.4526			--	--
		55	22.4851			--	--
		55.0833	22.4762			--	--
		55.1666	22.4427			--	--
		55.25	22.3598			--	--
		55.3333	22.4686			--	--
		55.4167	22.4679			--	--
		55.5	22.4895			--	--
		55.5834	22.4774			--	--
		55.6666	22.4444			--	--
		55.7512	22.4745			--	--
		55.8339	22.437			--	--
		55.9167	22.4781			--	--
		56	22.3896			--	--
		56.0834	22.4998			--	--
		56.1666	22.4598			--	--
		56.2501	22.4422			--	--
		56.3333	22.4463			--	--
		56.4167	22.478			--	--
		56.5	22.4217			--	--
		56.5844	22.4721			--	--
		56.667	22.4593			--	--
		56.75	22.4718			--	--
		56.8333	22.4489			--	--
		56.9167	22.4571			--	--
		57.0001	22.4601			--	--
		57.0833	22.4732			--	--
		57.1666	22.4636			--	--
		57.25	22.4768			--	--
		57.3333	22.4656			--	--
		57.4166	22.4652			--	--
		57.5	22.3571			--	--
		57.5834	22.3601			--	--
		57.6679	22.4846			--	--
		57.7503	22.4797			--	--
		57.8337	22.5026			--	--
		57.9166	22.5013			--	--
		58	22.4756			--	--
		58.0833	22.5048			--	--
		58.1666	22.4922			--	--
		58.2501	22.4778			--	--
		58.3333	22.4723			--	--
		58.4166	22.3587			--	--
		58.5001	22.4972			--	--
		58.5833	22.4921			--	--
		58.6679	22.471			--	--
		58.7504	22.4823			--	--
		58.8333	22.4593			--	--
		58.9167	22.4876			--	--
		59	22.4967			--	--
		59.0833	22.4961			--	--
		59.1666	22.497			--	--
		59.25	22.5049			--	--
		59.3333	22.5007			--	--
		59.4166	22.4392			--	--
		59.5	22.4977			--	--
		59.5833	22.3995			--	--
		59.6667	22.4493			--	--
		59.75	22.3763			--	--
		59.8333	22.3785			--	--
		59.9179	22.479			--	--
		60.0005	22.4309			--	--
		60.0833	22.4698			--	--
		60.1666	22.4666			--	--
		60.25	22.4731			--	--
		60.3333	22.3752			--	--
		60.4166	22.483			--	--
		60.5	22.3798			--	--
		60.5833	22.4255			--	--
		60.6666	22.4735			--	--
		60.75	22.3935			--	--
		60.8333	22.4782			--	--
		60.9166	22.4354			--	--
		61.0001	22.359			--	--
		61.0833	22.4561			--	--
		61.1666	22.4368			--	--
		61.25	22.3437			--	--
		61.3333	22.4606			--	--
		61.4179	22.3607			--	--
		61.5006	22.3586			--	--
		61.5838	22.3917			--	--
		61.6666	22.4403			--	--
		61.75	22.3465			--	--
		61.8333	22.3464			--	--
		61.9166	22.4072			--	--
		62	22.435			--	--
		62.0833	22.3767			--	--
		62.1666	22.4171			--	--
		62.25	22.4238			--	--
		62.3334	22.4419			--	--
		62.4166	22.4185			--	--
		62.5013	22.3964			--	--
		62.5844	22.4224			--	--
		62.6677	22.4385			--	--
		62.75	22.4293			--	--
		62.8333	22.3747			--	--
		62.9167	22.4274			--	--
		63	22.3695			--	--
		63.0833	22.4619			--	--
		63.1668	22.3311			--	--
		63.2501	22.4265			--	--
		63.3346	22.4234			--	--
		63.4174	22.4496			--	--
		63.5001	22.3652			--	--
		63.5833	22.4503			--	--
		63.6666	22.4259			--	--
		63.75	22.3413			--	--
		63.8333	22.344			--	--
		63.9167	22.353			--	--
		64	22.4411			--	--
		64.0833	22.4493			--	--
		64.1667	22.4564			--	--
		64.25	22.4537			--	--
		64.3333	22.4553			--	--
		64.4167	22.4581			--	--
		64.5012	22.4537			--	--
		64.5839	22.4747			--	--
		64.6667	22.4573			--	--
		64.75	22.4585			--	--
		64.8333	22.374			--	--
		64.9167	22.4358			--	--
		65	22.3414			--	--
		65.0833	22.4434			--	--
		65.1667	22.4319			--	--
		65.2501	22.4788			--	--
		65.3334	22.3572			--	--
		65.4178	22.4631			--	--
		65.5005	22.4926			--	--
		65.5833	22.4732			--	--
		65.6667	22.4625			--	--
		65.7501	22.4646			--	--
		65.8333	22.3468			--	--
		65.9167	22.4364			--	--
		66	22.4741			--	--
		66.0834	22.3436			--	--
		66.1667	22.4079			--	--
		66.2501	22.3891			--	--
		66.3347	22.3517			--	--
		66.4172	22.3818			--	--
		66.5	22.4579			--	--
		66.5834	22.4512			--	--
		66.6667	22.4762			--	--
		66.75	22.3252			--	--
		66.8333	22.3464			--	--
		66.9167	22.4254			--	--
		67	22.4443			--	--
		67.0834	22.421			--	--
		67.1667	22.3401			--	--
		67.25	22.3425			--	--
		67.3333	22.4221			--	--
		67.4167	22.3125			--	--
		67.5014	22.3939			--	--
		67.5838	22.4384			--	--
		67.6667	22.421			--	--
		67.75	22.4286			--	--
		67.8333	22.4363			--	--
		67.9167	22.4005			--	--
		68	22.4051			--	--
		68.0833	22.4204			--	--
		68.1667	22.4185			--	--
		68.25	22.4016			--	--
		68.3333	22.4136			--	--
		68.4167	22.4296			--	--
		68.5	22.4417			--	--
		68.5846	22.3172			--	--
		68.6671	22.423			--	--
		68.75	22.4013			--	--
		68.8334	22.4042			--	--
		68.9167	22.4232			--	--
		69	22.4093			--	--
		69.0834	22.4338			--	--
		69.1667	22.4319			--	--
		69.25	22.4208			--	--
		69.3333	22.4036			--	--
		69.4167	22.3788			--	--
		69.5	22.2832			--	--
		69.5834	22.4098			--	--
		69.6678	22.393			--	--
		69.7503	22.3987			--	--
		69.8333	22.39			--	--
		69.9167	22.4032			--	--
		70	22.4045			--	--
		70.0834	22.3774			--	--
		70.1667	22.3659			--	--
		70.25	22.3955			--	--
		70.3333	22.391			--	--
		70.4167	22.4054			--	--
		70.5	22.4077			--	--
		70.5833	22.3769			--	--
		70.6667	22.4105			--	--
		70.75	22.4007			--	--
		70.8341	22.377			--	--
		70.9168	22.378			--	--
		71.0001	22.3656			--	--
		71.0833	22.4107			--	--
		71.1667	22.3705			--	--
		71.25	22.409			--	--
		71.3334	22.4192			--	--
		71.4167	22.3971			--	--
		71.5	22.3601			--	--
		71.5833	22.3942			--	--
		71.6667	22.4244			--	--
		71.75	22.3801			--	--
		71.8333	22.3886			--	--
		71.9167	22.2796			--	--
		72.0009	22.3557			--	--
		72.0835	22.407			--	--
		72.1667	22.3515			--	--
		72.2501	22.3854			--	--
		72.3333	22.2759			--	--
		72.4167	22.275			--	--
		72.5	22.3721			--	--
		72.5833	22.3715			--	--
		72.6667	22.283			--	--
		72.75	22.3978			--	--
		72.8347	22.2778			--	--
		72.9172	22.3561			--	--
		73	22.376			--	--
		73.0834	22.2845			--	--
		73.1667	22.3907			--	--
		73.25	22.3858			--	--
		73.3333	22.372			--	--
		73.4167	22.3686			--	--
		73.5	22.2609			--	--
		73.5833	22.3929			--	--
		73.6667	22.2791			--	--
		73.7501	22.3427			--	--
		73.8333	22.384			--	--
		73.9167	22.3709			--	--
		74	22.2912			--	--
		74.0833	22.3661			--	--
		74.1676	22.3896			--	--
		74.2502	22.3907			--	--
		74.3335	22.3757			--	--
		74.4167	22.3816			--	--
		74.5	22.3897			--	--
		74.5833	22.4112			--	--
		74.6667	22.3915			--	--
		74.75	22.3997			--	--
		74.8333	22.4002			--	--
		74.9167	22.3886			--	--
		75	22.4109			--	--
		75.0834	22.4073			--	--
		75.1667	22.284			--	--
		75.2511	22.3627			--	--
		75.3337	22.4314			--	--
		75.4167	22.3231			--	--
		75.5	22.3871			--	--
		75.5833	22.4252			--	--
		75.6667	22.4171			--	--
		75.75	22.4193			--	--
		75.8333	22.4102			--	--
		75.9167	22.4075			--	--
		76	22.3985			--	--
		76.0833	22.3895			--	--
		76.1667	22.367			--	--
		76.2501	22.3602			--	--
		76.3333	22.4199			--	--
		76.418	22.4235			--	--
		76.5006	22.413			--	--
		76.5833	22.4338			--	--
		76.6667	22.4053			--	--
		76.75	22.4088			--	--
		76.8333	22.414			--	--
		76.9167	22.4006			--	--
		77	22.4061			--	--
		77.0833	22.4273			--	--
		77.1667	22.3193			--	--
		77.25	22.3936			--	--
		77.3333	22.4394			--	--
		77.4167	22.4213			--	--
		77.5	22.4406			--	--
		77.5833	22.3153			--	--
		77.6667	22.4384			--	--
		77.7511	22.4226			--	--
		77.8337	22.4038			--	--
		77.9169	22.4357			--	--
		78	22.4208			--	--
		78.0833	22.4101			--	--
		78.1667	22.3981			--	--
		78.25	22.3141			--	--
		78.3333	22.4134			--	--
		78.4167	22.4165			--	--
		78.5	22.42			--	--
		78.5833	22.3089			--	--
		78.6667	22.4122			--	--
		78.7501	22.4228			--	--
		78.8333	22.4064			--	--
		78.9167	22.4098			--	--
		79	22.4143			--	--
		79.0833	22.4074			--	--
		79.1667	22.409			--	--
		79.2507	22.3881			--	--
		79.3333	22.2998			--	--
		79.4167	22.3645			--	--
		79.5	22.3132			--	--
		79.5834	22.3192			--	--
		79.6667	22.3068			--	--
		79.75	22.3259			--	--
		79.8333	22.3747			--	--
		79.9167	22.4174			--	--
		80	22.4203			--	--
		80.0833	22.3795			--	--
		80.168	22.3942			--	--
		80.2504	22.4004			--	--
		80.3335	22.3692			--	--
		80.4167	22.3909			--	--
		80.5	22.3973			--	--
		80.5833	22.3768			--	--
		80.6667	22.3515			--	--
		80.75	22.3844			--	--
		80.8333	22.3975			--	--
		80.9167	22.4193			--	--
		81	22.4515			--	--
		81.0833	22.3701			--	--
		81.1679	22.4123			--	--
		81.2506	22.4046			--	--
		81.3335	22.4203			--	--
		81.4167	22.4233			--	--
		81.5	22.4181			--	--
		81.5834	22.4152			--	--
		81.6667	22.4053			--	--
		81.75	22.3242			--	--
		81.8333	22.3395			--	--
		81.9167	22.3315			--	--
		82	22.3824			--	--
		82.0833	22.397			--	--
		82.1681	22.405			--	--
		82.2507	22.3962			--	--
		82.3339	22.4125			--	--
		82.4169	22.3273			--	--
		82.5	22.377			--	--
		82.5833	22.3468			--	--
		82.6667	22.3958			--	--
		82.75	22.3892			--	--
		82.8333	22.3296			--	--
		82.9167	22.4058			--	--
		83	22.3675			--	--
		83.0833	22.3673			--	--
		83.1667	22.3876			--	--
		83.2513	22.3765			--	--
		83.3339	22.3742			--	--
		83.4167	22.3686			--	--
		83.5	22.38			--	--
		83.5833	22.2652			--	--
		83.6667	22.3068			--	--
		83.75	22.2656			--	--
		83.8333	22.3063			--	--
		83.9167	22.282			--	--
		84	22.2728			--	--
		84.0833	22.3874			--	--
		84.1667	22.3812			--	--
		84.25	22.2645			--	--
		84.3333	22.3796			--	--
		84.4167	22.3891			--	--
		84.5	22.2839			--	--
		84.5845	22.3674			--	--
		84.667	22.2783			--	--
		84.7501	22.3754			--	--
		84.8333	22.2752			--	--
		84.9167	22.3715			--	--
		85	22.3914			--	--
		85.0833	22.3993			--	--
		85.1667	22.3982			--	--
		85.25	22.2939			--	--
		85.3333	22.3979			--	--
		85.4167	22.3072			--	--
		85.5	22.2897			--	--
		85.5847	22.391			--	--
		85.6671	22.408			--	--
		85.7502	22.4058			--	--
		85.8333	22.4099			--	--
		85.9167	22.3965			--	--
		86	22.2917			--	--
		86.0833	22.4148			--	--
		86.1667	22.2925			--	--
		86.25	22.3736			--	--
		86.3333	22.397			--	--
		86.418	22.3829			--	--
		86.5006	22.3917			--	--
		86.5834	22.4197			--	--
		86.6667	22.3951			--	--
		86.75	22.3948			--	--
		86.8333	22.3826			--	--
		86.9167	22.3866			--	--
		87	22.4046			--	--
		87.0833	22.417			--	--
		87.1674	22.3914			--	--
		87.2502	22.3152			--	--
		87.3333	22.379			--	--
		87.4167	22.353			--	--
		87.5001	22.379			--	--
		87.5833	22.379			--	--
		87.6667	22.2975			--	--
		87.75	22.3681			--	--
		87.8333	22.3996			--	--
		87.9167	22.2873			--	--
		88.0014	22.3162			--	--
		88.0838	22.2722			--	--
		88.1667	22.3682			--	--
		88.25	22.4007			--	--
		88.3333	22.2904			--	--
		88.4167	22.4153			--	--
		88.5	22.4035			--	--
		88.5833	22.3537			--	--
		88.6667	22.3887			--	--
		88.7501	22.406			--	--
		88.8333	22.3471			--	--
		88.9167	22.3781			--	--
		89	22.3857			--	--
		89.0845	22.3792			--	--
		89.167	22.2834			--	--
		89.2503	22.3895			--	--
		89.3333	22.3902			--	--
		89.4167	22.3813			--	--
		89.5	22.3642			--	--
		89.5833	22.3131			--	--
		89.6667	22.3531			--	--
		89.75	22.3359			--	--
		89.8334	22.3547			--	--
		89.9167	22.4086			--	--
		90.0001	22.2752			--	--
		90.0833	22.3704			--	--
		90.1667	22.351			--	--
		90.2513	22.3657			--	--
		90.3338	22.3616			--	--
		90.4167	22.3586			--	--
		90.5	22.3269			--	--
		90.5833	22.3217			--	--
		90.6667	22.337			--	--
		90.75	22.3519			--	--
		90.8333	22.2995			--	--
		90.9167	22.3515			--	--
		91	22.3569			--	--
		91.0833	22.3422			--	--
		91.1667	22.2749			--	--
		91.25	22.2218			--	--
		91.3341	22.3544			--	--
		91.4167	22.3074			--	--
		91.5	22.3362			--	--
		91.5833	22.3079			--	--
		91.6667	22.3454			--	--
		91.7501	22.3326			--	--
		91.8333	22.362			--	--
		91.9167	22.2934			--	--
		92	22.354			--	--
		92.0833	22.341			--	--
		92.1667	22.3418			--	--
		92.25	22.3548			--	--
		92.3334	22.3571			--	--
		92.4167	22.3383			--	--
		92.5011	22.3349			--	--
		92.5837	22.3709			--	--
		92.667	22.2532			--	--
		92.7503	22.337			--	--
		92.8333	22.3457			--	--
		92.9167	22.3626			--	--
		93.0001	22.2607			--	--
		93.0833	22.3705			--	--
		93.1667	22.3511			--	--
		93.25	22.3829			--	--
		93.3333	22.3213			--	--
		93.4167	22.3532			--	--
		93.5	22.3743			--	--
		93.5833	22.3746			--	--
		93.6678	22.3769			--	--
		93.7506	22.3827			--	--
		93.834	22.3757			--	--
		93.9172	22.3688			--	--
		94	22.3686			--	--
		94.0834	22.3828			--	--
		94.1667	22.3749			--	--
		94.25	22.2676			--	--
		94.3334	22.2676			--	--
		94.4167	22.2478			--	--
		94.5	22.2484			--	--
		94.5833	22.3679			--	--
		94.6667	22.3024			--	--
		94.75	22.3393			--	--
		94.8333	22.3049			--	--
		94.9176	22.3578			--	--
		95.0002	22.3862			--	--
		95.0835	22.3842			--	--
		95.1667	22.3608			--	--
		95.25	22.3521			--	--
		95.3333	22.3099			--	--
		95.4167	22.385			--	--
		95.5	22.3848			--	--
		95.5833	22.3098			--	--
		95.6667	22.3891			--	--
		95.75	22.3875			--	--
		95.8334	22.3772			--	--
		95.9179	22.3918			--	--
		96.0005	22.3994			--	--
		96.0833	22.3947			--	--
		96.1667	22.3894			--	--
		96.25	22.3899			--	--
		96.3333	22.3788			--	--
		96.4167	22.3934			--	--
		96.5	22.3841			--	--
		96.5833	22.2824			--	--
		96.6667	22.3961			--	--
		96.75	22.3836			--	--
		96.8333	22.3578			--	--
		96.9167	22.2875			--	--
		97	22.3297			--	--
		97.0833	22.3574			--	--
		97.1667	22.3995			--	--
		97.2501	22.3917			--	--
		97.3346	22.3892			--	--
		97.4172	22.3882			--	--
		97.5005	22.3874			--	--
		97.5834	22.3776			--	--
		97.6667	22.4123			--	--
		97.75	22.3904			--	--
		97.8333	22.3844			--	--
		97.9167	22.283			--	--
		98.0001	22.385			--	--
		98.0833	22.3626			--	--
		98.1667	22.3219			--	--
		98.25	22.3629			--	--
		98.3333	22.3875			--	--
		98.4167	22.3773			--	--
		98.5013	22.3885			--	--
		98.5839	22.3693			--	--
		98.6671	22.3567			--	--
		98.7503	22.3684			--	--
		98.8333	22.3393			--	--
		98.9167	22.3796			--	--
		99	22.3672			--	--
		99.0833	22.3653			--	--
		99.1667	22.2491			--	--
		99.25	22.2636			--	--
		99.3333	22.3387			--	--
		99.4167	22.3696			--	--
		99.5	22.3874			--	--
		99.5833	22.3798			--	--
		99.6667	22.3487			--	--
		99.7513	22.3597			--	--
		99.834	22.3613			--	--
		99.9169	22.3732			--	--
		100	22.3692			--	--
		100.083	22.4046			--	--
		100.167	22.2617			--	--
		100.25	22.3404			--	--
		100.333	22.2721			--	--
		100.417	22.3371			--	--
		100.5	22.3588			--	--
		100.583	22.3407			--	--
		100.667	22.3054			--	--
		100.75	22.3523			--	--
		100.835	22.346			--	--
		100.917	22.3024			--	--
		101	22.3314			--	--
		101.083	22.264			--	--
		101.167	22.3278			--	--
		101.25	22.369			--	--
		101.333	22.371			--	--
		101.417	22.352			--	--
		101.5	22.3677			--	--
		101.583	22.3502			--	--
		101.667	22.3448			--	--
		101.75	22.2351			--	--
		101.833	22.2502			--	--
		101.917	22.2737			--	--
		102	22.347			--	--
		102.085	22.2333			--	--
		102.167	22.2943			--	--
		102.251	22.3254			--	--
		102.333	22.3637			--	--
		102.417	22.3631			--	--
		102.5	22.3534			--	--
		102.583	22.3641			--	--
		102.667	22.3379			--	--
		102.75	22.3343			--	--
		102.833	22.3547			--	--
		102.917	22.361			--	--
		103	22.2291			--	--
		103.083	22.3541			--	--
		103.167	22.2918			--	--
		103.25	22.3625			--	--
		103.333	22.2364			--	--
		103.417	22.3586			--	--
		103.5	22.3642			--	--
		103.585	22.3132			--	--
		103.667	22.2956			--	--
		103.751	22.33			--	--
		103.833	22.3538			--	--
		103.917	22.3312			--	--
		104	22.334			--	--
		104.083	22.3642			--	--
		104.167	22.3586			--	--
		104.25	22.3445			--	--
		104.333	22.3422			--	--
		104.417	22.3262			--	--
		104.5	22.3057			--	--
		104.583	22.2354			--	--
		104.667	22.3324			--	--
		104.75	22.3236			--	--
		104.833	22.3468			--	--
		104.918	22.2753			--	--
		105	22.3683			--	--
		105.084	22.3538			--	--
		105.167	22.368			--	--
		105.25	22.3644			--	--
		105.333	22.3254			--	--
		105.417	22.2542			--	--
		105.5	22.3544			--	--
		105.583	22.3602			--	--
		105.667	22.3986			--	--
		105.75	22.3229			--	--
		105.833	22.3644			--	--
		105.917	22.3446			--	--
		106	22.3633			--	--
		106.085	22.3139			--	--
		106.167	22.3557			--	--
		106.251	22.3641			--	--
		106.333	22.3772			--	--
		106.417	22.3641			--	--
		106.5	22.3565			--	--
		106.583	22.2369			--	--
		106.667	22.2642			--	--
		106.75	22.3218			--	--
		106.833	22.3395			--	--
		106.917	22.3578			--	--
		107	22.3546			--	--
		107.085	22.2471			--	--
		107.167	22.353			--	--
		107.251	22.3664			--	--
		107.333	22.3692			--	--
		107.417	22.3789			--	--
		107.5	22.3819			--	--
		107.583	22.3772			--	--
		107.667	22.3201			--	--
		107.75	22.276			--	--
		107.833	22.3574			--	--
		107.917	22.3773			--	--
		108	22.3688			--	--
		108.083	22.3727			--	--
		108.167	22.3885			--	--
		108.25	22.3662			--	--
		108.333	22.2617			--	--
		108.417	22.3698			--	--
		108.5	22.4026			--	--
		108.585	22.3697			--	--
		108.667	22.2668			--	--
		108.75	22.3133			--	--
		108.833	22.277			--	--
		108.917	22.3635			--	--
		109	22.3667			--	--
		109.083	22.3551			--	--
		109.167	22.3784			--	--
		109.25	22.2574			--	--
		109.333	22.3784			--	--
		109.417	22.3979			--	--
		109.5	22.4021			--	--
		109.583	22.3836			--	--
		109.668	22.3987			--	--
		109.75	22.3885			--	--
		109.833	22.3029			--	--
		109.917	22.3443			--	--
		110	22.3478			--	--
		110.083	22.2898			--	--
		110.167	22.3502			--	--
		110.25	22.368			--	--
		110.333	22.3352			--	--
		110.417	22.3676			--	--
		110.5	22.3333			--	--
		110.585	22.3559			--	--
		110.667	22.3372			--	--
		110.751	22.3525			--	--
		110.833	22.356			--	--
		110.917	22.3154			--	--
		111	22.3367			--	--
		111.083	22.3615			--	--
		111.167	22.288			--	--
		111.25	22.3581			--	--
		111.333	22.3772			--	--
		111.417	22.3813			--	--
		111.5	22.3485			--	--
		111.583	22.3243			--	--
		111.667	22.311			--	--
		111.751	22.3501			--	--
		111.834	22.2654			--	--
		111.917	22.251			--	--
		112	22.3381			--	--
		112.083	22.3292			--	--
		112.167	22.229			--	--
		112.25	22.2291			--	--
		112.333	22.3393			--	--
		112.417	22.3352			--	--
		112.5	22.3506			--	--
		112.583	22.3327			--	--
		112.667	22.3719			--	--
		112.751	22.3567			--	--
		112.834	22.3572			--	--
		112.917	22.2183			--	--
		113	22.2991			--	--
		113.083	22.2388			--	--
		113.167	22.3348			--	--
		113.25	22.3198			--	--
		113.333	22.3443			--	--
		113.417	22.3093			--	--
		113.5	22.2441			--	--
		113.583	22.3546			--	--
		113.667	22.3428			--	--
		113.75	22.346			--	--
		113.835	22.3255			--	--
		113.917	22.3507			--	--
		114.001	22.3523			--	--
		114.083	22.3598			--	--
		114.167	22.3257			--	--
		114.25	22.2755			--	--
		114.333	22.3776			--	--
		114.417	22.3582			--	--
		114.5	22.3327			--	--
		114.583	22.3612			--	--
		114.667	22.3131			--	--
		114.75	22.3732			--	--
		114.833	22.3654			--	--
		114.918	22.3538			--	--
		115.001	22.3735			--	--
		115.084	22.3742			--	--
		115.167	22.2701			--	--
		115.25	22.267			--	--
		115.333	22.3825			--	--
		115.417	22.3745			--	--
		115.5	22.3898			--	--
		115.583	22.37			--	--
		115.667	22.3008			--	--
		115.75	22.3773			--	--
		115.833	22.3801			--	--
		115.917	22.3754			--	--
		116.001	22.3879			--	--
		116.084	22.3947			--	--
		116.167	22.3474			--	--
		116.25	22.3592			--	--
		116.333	22.3624			--	--
		116.417	22.378			--	--
		116.5	22.3871			--	--
		116.583	22.3769			--	--
		116.667	22.3758			--	--
		116.75	22.3896			--	--
		116.833	22.3933			--	--
		116.917	22.3809			--	--
		117	22.4011			--	--
		117.083	22.3841			--	--
		117.168	22.2847			--	--
		117.251	22.4052			--	--
		117.334	22.3096			--	--
		117.417	22.3966			--	--
		117.5	22.3865			--	--
		117.583	22.291			--	--
		117.667	22.3701			--	--
		117.75	22.3838			--	--
		117.833	22.3253			--	--
		117.917	22.2606			--	--
		118	22.2884			--	--
		118.083	22.3853			--	--
		118.167	22.4047			--	--
		118.251	22.3976			--	--
		118.334	22.2746			--	--
		118.417	22.2654			--	--
		118.5	22.2875			--	--
		118.583	22.3538			--	--
		118.667	22.3632			--	--
		118.75	22.3691			--	--
		118.833	22.3577			--	--
		118.917	22.3394			--	--
		119	22.379			--	--
		119.083	22.3988			--	--
		119.168	22.3889			--	--
		119.251	22.3838			--	--
		119.334	22.3744			--	--
		119.417	22.3563			--	--
		119.5	22.3843			--	--
		119.583	22.3761			--	--
		119.667	22.2586			--	--
		119.75	22.259			--	--
		119.833	22.2637			--	--
		119.917	22.3251			--	--
		120	22.3745			--	--
		120.083	22.3455			--	--
		120.167	22.3817			--	--
		120.251	22.3861			--	--
		120.334	22.3866			--	--
		120.417	22.3844			--	--
		120.5	22.3765			--	--
		120.583	22.3202			--	--
		120.667	22.4086			--	--
		120.75	22.3564			--	--
		120.833	22.2892			--	--
		120.917	22.3332			--	--
		121	22.4153			--	--
		121.083	22.2945			--	--
		121.167	22.406			--	--
		121.25	22.3977			--	--
		121.333	22.3936			--	--
		121.418	22.3952			--	--
		121.501	22.37			--	--
		121.583	22.3985			--	--
		121.667	22.3874			--	--
		121.75	22.2755			--	--
		121.833	22.3801			--	--
		121.917	22.3642			--	--
		122	22.2753			--	--
		122.083	22.3981			--	--
		122.167	22.3862			--	--
		122.25	22.3884			--	--
		122.335	22.3878			--	--
		122.417	22.2631			--	--
		122.5	22.2933			--	--
		122.583	22.3547			--	--
		122.667	22.3009			--	--
		122.75	22.4088			--	--
		122.833	22.4131			--	--
		122.917	22.3775			--	--
		123	22.4165			--	--
		123.083	22.36			--	--
		123.167	22.3722			--	--
		123.25	22.3743			--	--
		123.333	22.3701			--	--
		123.417	22.3692			--	--
		123.5	22.266			--	--
		123.583	22.3826			--	--
		123.667	22.3018			--	--
		123.75	22.3841			--	--
		123.833	22.292			--	--
		123.918	22.3732			--	--
		124.001	22.392			--	--
		124.084	22.3497			--	--
		124.167	22.3942			--	--
		124.25	22.3754			--	--
		124.333	22.3953			--	--
		124.417	22.3781			--	--
		124.5	22.4074			--	--
		124.583	22.412			--	--
		124.667	22.3828			--	--
		124.75	22.2761			--	--
		124.833	22.2711			--	--
		124.917	22.3608			--	--
		125	22.3965			--	--
		125.083	22.3783			--	--
		125.168	22.3885			--	--
		125.25	22.3881			--	--
		125.333	22.377			--	--
		125.417	22.385			--	--
		125.5	22.2762			--	--
		125.583	22.374			--	--
		125.667	22.3778			--	--
		125.75	22.3687			--	--
		125.833	22.3793			--	--
		125.917	22.381			--	--
		126	22.3648			--	--
		126.083	22.3651			--	--
		126.167	22.3568			--	--
		126.251	22.3389			--	--
		126.334	22.2899			--	--
		126.417	22.3709			--	--
		126.5	22.273			--	--
		126.583	22.3818			--	--
		126.667	22.3811			--	--
		126.75	22.3297			--	--
		126.833	22.4097			--	--
		126.917	22.3644			--	--
		127	22.4082			--	--
		127.083	22.3852			--	--
		127.167	22.3911			--	--
		127.251	22.4068			--	--
		127.334	22.3894			--	--
		127.417	22.4097			--	--
		127.5	22.3962			--	--
		127.583	22.417			--	--
		127.667	22.3873			--	--
		127.75	22.3779			--	--
		127.833	22.397			--	--
		127.917	22.3843			--	--
		128	22.3713			--	--
		128.083	22.3847			--	--
		128.167	22.3886			--	--
		128.25	22.4152			--	--
		128.333	22.3935			--	--
		128.417	22.4226			--	--
		128.5	22.3797			--	--
		128.583	22.3844			--	--
		128.667	22.2708			--	--
		128.751	22.3892			--	--
		128.834	22.4027			--	--
		128.918	22.3791			--	--
		129.001	22.3948			--	--
		129.083	22.391			--	--
		129.167	22.3946			--	--
		129.25	22.3678			--	--
		129.333	22.3874			--	--
		129.417	22.3956			--	--
		129.5	22.267			--	--
		129.583	22.392			--	--
		129.667	22.3808			--	--
		129.75	22.3803			--	--
		129.834	22.3727			--	--
		129.917	22.3778			--	--
		130.001	22.3903			--	--
		130.083	22.3838			--	--
		130.167	22.2733			--	--
		130.25	22.3549			--	--
		130.333	22.3385			--	--
		130.417	22.3801			--	--
		130.5	22.3655			--	--
		130.583	22.3968			--	--
		130.667	22.3809			--	--
		130.75	22.3764			--	--
		130.833	22.3897			--	--
		130.917	22.3913			--	--
		131	22.3755			--	--
		131.083	22.2915			--	--
		131.168	22.3598			--	--
		131.25	22.3508			--	--
		131.334	22.3589			--	--
		131.417	22.3671			--	--
		131.5	22.3711			--	--
		131.583	22.3644			--	--
		131.667	22.3933			--	--
		131.75	22.3763			--	--
		131.833	22.2484			--	--
		131.917	22.3681			--	--
		132	22.3822			--	--
		132.083	22.3501			--	--
		132.167	22.3449			--	--
		132.25	22.3103			--	--
		132.335	22.285			--	--
		132.417	22.3357			--	--
		132.501	22.3536			--	--
		132.584	22.3318			--	--
		132.667	22.3846			--	--
		132.75	22.3431			--	--
		132.833	22.3685			--	--
		132.917	22.3391			--	--
		133	22.3723			--	--
		133.083	22.3441			--	--
		133.167	22.2533			--	--
		133.25	22.3678			--	--
		133.333	22.3321			--	--
		133.417	22.3531			--	--
		133.5	22.3344			--	--
		133.583	22.3463			--	--
		133.668	22.3555			--	--
		133.75	22.3338			--	--
		133.833	22.348			--	--
		133.917	22.3657			--	--
		134	22.3475			--	--
		134.083	22.3488			--	--
		134.167	22.2274			--	--
		134.25	22.2417			--	--
		134.333	22.3592			--	--
		134.417	22.3303			--	--
		134.5	22.3356			--	--
		134.583	22.3403			--	--
		134.668	22.3315			--	--
		134.751	22.3588			--	--
		134.834	22.2299			--	--
		134.917	22.3582			--	--
		135	22.3115			--	--
		135.083	22.243			--	--
		135.167	22.2293			--	--
		135.25	22.275			--	--
		135.333	22.3174			--	--
		135.417	22.321			--	--
		135.5	22.3207			--	--
		135.583	22.3329			--	--
		135.667	22.3441			--	--
		135.75	22.3654			--	--
		135.834	22.3492			--	--
		135.917	22.3462			--	--
		136	22.3542			--	--
		136.083	22.3338			--	--
		136.167	22.3406			--	--
		136.25	22.3407			--	--
		136.333	22.3527			--	--
		136.417	22.3577			--	--
		136.5	22.3692			--	--
		136.583	22.2676			--	--
		136.667	22.3499			--	--
		136.75	22.2489			--	--
		136.833	22.2429			--	--
		136.918	22.3592			--	--
		137	22.313			--	--
		137.083	22.2128			--	--
		137.167	22.3482			--	--
		137.25	22.3463			--	--
		137.333	22.2329			--	--
		137.417	22.3487			--	--
		137.5	22.371			--	--
		137.583	22.3643			--	--
		137.667	22.345			--	--
		137.75	22.3586			--	--
		137.833	22.2502			--	--
		137.917	22.3505			--	--
		138	22.3632			--	--
		138.083	22.3747			--	--
		138.167	22.2427			--	--
		138.25	22.3473			--	--
		138.333	22.3807			--	--
		138.417	22.2666			--	--
		138.5	22.3547			--	--
		138.584	22.3398			--	--
		138.667	22.3433			--	--
		138.75	22.3634			--	--
		138.833	22.3894			--	--
		138.917	22.3544			--	--
		139	22.3648			--	--
		139.083	22.345			--	--
		139.167	22.3679			--	--
		139.25	22.2411			--	--
		139.333	22.3613			--	--
		139.417	22.2615			--	--
		139.5	22.3724			--	--
		139.584	22.3759			--	--
		139.667	22.3871			--	--
		139.75	22.364			--	--
		139.833	22.356			--	--
		139.917	22.3633			--	--
		140	22.3644			--	--
		140.083	22.2663			--	--
		140.167	22.2525			--	--
		140.25	22.3122			--	--
		140.333	22.3337			--	--
		140.417	22.2451			--	--
		140.5	22.2373			--	--
		140.583	22.3318			--	--
		140.668	22.3549			--	--
		140.75	22.2482			--	--
		140.833	22.3566			--	--
		140.917	22.3475			--	--
		141	22.3367			--	--
		141.083	22.3262			--	--
		141.167	22.3276			--	--
		141.25	22.338			--	--
		141.333	22.3176			--	--
		141.417	22.3313			--	--
		141.5	22.3137			--	--
		141.583	22.2345			--	--
		141.668	22.313			--	--
		141.751	22.2985			--	--
		141.833	22.3472			--	--
		141.917	22.3145			--	--
		142	22.3376			--	--
		142.083	22.3294			--	--
		142.167	22.2567			--	--
		142.25	22.3323			--	--
		142.333	22.2806			--	--
		142.417	22.3399			--	--
		142.5	22.3381			--	--
		142.583	22.2346			--	--
		142.667	22.3467			--	--
		142.751	22.3271			--	--
		142.834	22.326			--	--
		142.917	22.3488			--	--
		143	22.2827			--	--
		143.083	22.3416			--	--
		143.167	22.3326			--	--
		143.25	22.3395			--	--
		143.333	22.3046			--	--
		143.417	22.3075			--	--
		143.5	22.315			--	--
		143.583	22.3297			--	--
		143.667	22.3163			--	--
		143.75	22.3394			--	--
		143.833	22.2661			--	--
		143.917	22.3176			--	--
		144.001	22.2893			--	--
		144.084	22.2231			--	--
		144.167	22.3345			--	--
		144.25	22.3282			--	--
		144.333	22.341			--	--
		144.417	22.3103			--	--
		144.5	22.3338			--	--
		144.583	22.3303			--	--
		144.667	22.2515			--	--
		144.75	22.2635			--	--
		144.833	22.3651			--	--
		144.917	22.3089			--	--
		145	22.3433			--	--
		145.083	22.3434			--	--
		145.168	22.2967			--	--
		145.251	22.3556			--	--
		145.333	22.3291			--	--
		145.417	22.358			--	--
		145.5	22.2633			--	--
		145.583	22.3555			--	--
		145.667	22.3329			--	--
		145.75	22.34			--	--
		145.833	22.2638			--	--
		145.917	22.3091			--	--
		146	22.2566			--	--
		146.083	22.3368			--	--
		146.167	22.3534			--	--
		146.25	22.3421			--	--
		146.333	22.3497			--	--
		146.417	22.3442			--	--
		146.5	22.3512			--	--
		146.584	22.344			--	--
		146.667	22.3471			--	--
		146.75	22.347			--	--
		146.833	22.2926			--	--
		146.917	22.351			--	--
		147	22.3556			--	--
		147.083	22.353			--	--
		147.167	22.2375			--	--
		147.25	22.35			--	--
		147.333	22.2543			--	--
		147.417	22.3774			--	--
		147.5	22.3512			--	--
		147.585	22.2504			--	--
		147.667	22.3652			--	--
		147.751	22.3422			--	--
		147.833	22.3643			--	--
		147.917	22.2566			--	--
		148	22.326			--	--
		148.083	22.3041			--	--
		148.167	22.3779			--	--
		148.25	22.3975			--	--
		148.333	22.287			--	--
		148.417	22.3953			--	--
		148.5	22.2552			--	--
		148.583	22.3856			--	--
		148.667	22.3608			--	--
		148.75	22.3706			--	--
		148.834	22.375			--	--
		148.917	22.3607			--	--
		149	22.2626			--	--
		149.083	22.3463			--	--
		149.167	22.3518			--	--
		149.25	22.2545			--	--
		149.333	22.2382			--	--
		149.417	22.3775			--	--
		149.5	22.3507			--	--
		149.583	22.3035			--	--
		149.667	22.2478			--	--
		149.751	22.3677			--	--
		149.834	22.243			--	--
		149.918	22.3919			--	--
		150	22.369			--	--
		150.083	22.3461			--	--
		150.167	22.2793			--	--
		150.25	22.3806			--	--
		150.333	22.3701			--	--
		150.417	22.3779			--	--
		150.5	22.3778			--	--
		150.583	22.3809			--	--
		150.667	22.2585			--	--
		150.751	22.3862			--	--
		150.834	22.4014			--	--
		150.917	22.39			--	--
		151	22.33			--	--
		151.083	22.373			--	--
		151.167	22.3824			--	--
		151.25	22.3746			--	--
		151.333	22.3778			--	--
		151.417	22.387			--	--
		151.5	22.2755			--	--
		151.583	22.3982			--	--
		151.667	22.3681			--	--
		151.75	22.3955			--	--
		151.833	22.2877			--	--
		151.917	22.3832			--	--
		152	22.3967			--	--
		152.083	22.3796			--	--
		152.167	22.3434			--	--
		152.25	22.3677			--	--
		152.334	22.2627			--	--
		152.417	22.3642			--	--
		152.5	22.2929			--	--
		152.583	22.242			--	--
		152.667	22.3065			--	--
		152.75	22.3114			--	--
		152.833	22.357			--	--
		152.917	22.3431			--	--
		153	22.3476			--	--
		153.083	22.3715			--	--
		153.167	22.2485			--	--
		153.25	22.3659			--	--
		153.333	22.3689			--	--
		153.418	22.2913			--	--
		153.5	22.3509			--	--
		153.583	22.278			--	--
		153.667	22.3621			--	--
		153.75	22.282			--	--
		153.833	22.3519			--	--
		153.917	22.2743			--	--
		154	22.342			--	--
		154.083	22.365			--	--
		154.167	22.3741			--	--
		154.25	22.2817			--	--
		154.333	22.244			--	--
		154.417	22.351			--	--
		154.501	22.3796			--	--
		154.584	22.3701			--	--
		154.667	22.3681			--	--
		154.75	22.3508			--	--
		154.833	22.3577			--	--
		154.917	22.3557			--	--
		155	22.385			--	--
		155.083	22.3131			--	--
		155.167	22.3683			--	--
		155.25	22.3597			--	--
		155.333	22.3672			--	--
		155.417	22.3354			--	--
		155.5	22.3667			--	--
		155.583	22.251			--	--
		155.667	22.325			--	--
		155.75	22.2472			--	--
		155.834	22.3085			--	--
		155.917	22.3593			--	--
		156	22.3582			--	--
		156.083	22.3677			--	--
		156.167	22.3768			--	--
		156.25	22.3402			--	--
		156.333	22.3504			--	--
		156.417	22.2452			--	--
		156.5	22.2454			--	--
		156.583	22.2357			--	--
		156.667	22.2529			--	--
		156.75	22.2505			--	--
		156.833	22.3679			--	--
		156.918	22.277			--	--
		157	22.3551			--	--
		157.083	22.363			--	--
		157.167	22.3459			--	--
		157.25	22.3518			--	--
		157.333	22.3561			--	--
		157.417	22.3551			--	--
		157.5	22.3757			--	--
		157.583	22.3474			--	--
		157.667	22.3552			--	--
		157.75	22.373			--	--
		157.833	22.3487			--	--
		157.917	22.3581			--	--
		158	22.357			--	--
		158.083	22.3592			--	--
		158.167	22.3407			--	--
		158.251	22.3519			--	--
		158.334	22.3356			--	--
		158.417	22.34			--	--
		158.5	22.3433			--	--
		158.583	22.3402			--	--
		158.667	22.3415			--	--
		158.75	22.2482			--	--
		158.833	22.3389			--	--
		158.917	22.2701			--	--
		159	22.3378			--	--
		159.083	22.3194			--	--
		159.167	22.2279			--	--
		159.25	22.3494			--	--
		159.333	22.3429			--	--
		159.417	22.3312			--	--
		159.5	22.3094			--	--
		159.583	22.3302			--	--
		159.668	22.2749			--	--
		159.751	22.3367			--	--
		159.834	22.332			--	--
		159.917	22.2328			--	--
		160	22.3434			--	--
		160.083	22.2408			--	--
		160.167	22.3237			--	--
		160.25	22.2871			--	--
		160.333	22.3081			--	--
		160.417	22.3277			--	--
		160.5	22.3095			--	--
		160.583	22.2869			--	--
		160.668	22.3018			--	--
		160.751	22.3312			--	--
		160.833	22.264			--	--
		160.917	22.2857			--	--
		161	22.2255			--	--
		161.083	22.3287			--	--
		161.167	22.2043			--	--
		161.25	22.2791			--	--
		161.333	22.3157			--	--
		161.417	22.3139			--	--
		161.5	22.2906			--	--
		161.583	22.3269			--	--
		161.667	22.2213			--	--
		161.75	22.323			--	--
		161.835	22.3114			--	--
		161.917	22.3052			--	--
		162	22.3123			--	--
		162.083	22.2406			--	--
		162.167	22.2435			--	--
		162.25	22.3198			--	--
		162.333	22.3205			--	--
		162.417	22.3124			--	--
		162.5	22.3423			--	--
		162.585	22.3339			--	--
		162.667	22.3181			--	--
		162.75	22.2821			--	--
		162.833	22.2948			--	--
		162.917	22.2815			--	--
		163	22.2014			--	--
		163.083	22.2073			--	--
		163.167	22.2452			--	--
		163.25	22.3075			--	--
		163.333	22.2595			--	--
		163.417	22.2051			--	--
		163.5	22.2875			--	--
		163.583	22.299			--	--
		163.667	22.2873			--	--
		163.751	22.2771			--	--
		163.834	22.2871			--	--
		163.917	22.2712			--	--
		164	22.3163			--	--
		164.083	22.3142			--	--
		164.167	22.3268			--	--
		164.25	22.2301			--	--
		164.333	22.3323			--	--
		164.417	22.3389			--	--
		164.5	22.3218			--	--
		164.583	22.3404			--	--
		164.667	22.3572			--	--
		164.751	22.3233			--	--
		164.834	22.3315			--	--
		164.917	22.3362			--	--
		165	22.236			--	--
		165.083	22.3266			--	--
		165.167	22.2031			--	--
		165.25	22.2104			--	--
		165.333	22.3268			--	--
		165.417	22.3276			--	--
		165.5	22.2196			--	--
		165.583	22.2724			--	--
		165.667	22.306			--	--
		165.75	22.3172			--	--
		165.833	22.3229			--	--
		165.918	22.3136			--	--
		166	22.33			--	--
		166.084	22.327			--	--
		166.167	22.3197			--	--
		166.25	22.3427			--	--
		166.333	22.3461			--	--
		166.417	22.3407			--	--
		166.5	22.209			--	--
[truncated: 7,391 more rows]

## Sheet: Fig. 3c
		Time (min)	Sorption heating		Radiative cooling		Sorption heating & Radiative cooling
		0	1.02233		-0.04304		1.15252
		0.08332	0.97419		0.07081		1.27762
		0.16665	1.05668		0.06408		1.37649
		0.24998	1.02867		0.06968		1.45826
		0.33332	1.00357		0.0715		1.56899
		0.4167	1.01247		0.06646		1.57492
		0.49998	1.01851		0.04627		1.52529
		0.58335	1.01304		0.06926		1.48684
		0.66757	1.06248		0.06996		1.42694
		0.75007	1.05708		0.06618		1.55637
		0.83333	1.04887		0.09366		1.46725
		0.91665	1.03455		0.05146		1.49186
		1.00007	1.06301		0.05538		1.44931
		1.08332	1.0382		0.10684		1.35597
		1.16665	1.04821		0.05791		1.37914
		1.24998	1.06762		0.06688		1.48275
		1.33332	1.03592		0.05482		1.54954
		1.41673	0.94899		0.07922		1.60975
		1.49998	0.99871		-0.04304		1.69286
		1.5843	1.01009		0.13138		1.66399
		1.6667	1.02477		0.08048		1.8377
		1.74998	1.08427		0.06127		1.66895
		1.83332	1.04743		0.0823		1.79624
		1.91665	1.0177		0.05019		1.79902
		2.00007	1.02136		0.05735		1.8136
		2.08332	1.09252		0.08398		1.72756
		2.16665	1.09969		0.09689		1.87232
		2.25002	1.06285		0.05945		1.803
		2.33428	1.08056		0.0809		1.8893
		2.41693	1.07557		0.06085		1.79338
		2.49998	1.03402		0.08553		1.95486
		2.58333	1.04566		0.05749		1.82498
		2.66668	1.05294		0.0694		1.88501
		2.74998	1.04069		0.06225		1.96466
		2.83332	1.01396		0.03926		1.9227
		2.91673	1.01414		-0.01725		1.87227
		2.99998	1.10814		0.07907		1.97367
		3.08422	1.08712		0.03772		1.87902
		3.1668	1.03768		0.04613		1.85795
		3.24998	1.07391		0.0565		1.84251
		3.33332	0.99075		-0.05651		1.88218
		3.41665	1.03994		0.0816		1.97668
		3.49998	0.95058		0.0851		2.01717
		3.58332	1.01862		-0.03309		2.0546
		3.66665	1.05128		0.098		1.98458
		3.75005	1.09719		0.0816		1.96118
		3.83332	1.0168		0.10852		2.05118
		3.91665	1.1924		0.08216		2.02214
		3.99998	1.15407		-0.0164		2.00097
		4.08427	1.06893		0.02131		1.86197
		4.16665	1.13697		0.08819		1.95967
		4.24998	1.04863		0.12562		1.86996
		4.33332	1.06465		0.03982		1.8391
		4.41665	1.07614		0.12239		1.87653
		4.49998	1.02699		0.12155		1.92018
		4.58332	1.05486		0.14888		1.93639
		4.66665	1.15211		0.14777		1.87609
		4.74998	1.08592		0.25109		1.88135
		4.83332	1.10745		0.12673		1.84183
		4.91665	1.10202		0.0893		1.94185
		5.001	1.06859		0.0443		1.9145
		5.08343	1.18341		0.08299		1.96126
		5.16667	1.15953		0.08524		1.98528
		5.25	1.15477		0.15743		1.85511
		5.33332	1.14559		0.10851		1.96967
		5.41665	1.11756		0.1727		1.95549
		5.49998	1.2248		0.19975		1.94094
		5.58332	1.10582		0.17957		1.85326
		5.66665	1.20783		0.05019		2.05042
		5.75003	1.0592		0.21924		1.94364
		5.83332	1.17779		0.15461		1.94193
		5.91667	1.07024		0.17284		1.92816
		6.00067	1.15363		0.20605		1.91944
		6.08332	1.14114		0.09027		1.88478
		6.16667	1.0361		0.06981		1.96324
		6.24998	1.02993		0.21434		1.84799
		6.3334	1.1512		0.20045		1.8079
		6.41808	1.01		0.08116		1.8267
		6.50085	0.9991		0.16273		1.97841
		6.58332	0.99338		0.17577		1.84063
		6.66665	0.97219		0.0841		1.8204
		6.74998	1.07752		0.20366		1.84543
		6.83332	1.0031		0.2401		1.93094
		6.91667	1.0505		0.20015		2.0405
		6.99998	1.08875		0.19805		1.89416
		7.08332	1.08234		0.20127		1.83332
		7.16667	0.98637		0.07583		1.94794
		7.2514	0.97476		0.20127		1.95866
		7.33383	1.08748		0.20841		1.91173
		7.41665	1.09105		0.15852		1.93503
		7.49998	1.05246		0.22523		1.85935
		7.58337	1.01709		0.20435		1.84775
		7.66665	1.00124		0.18458		1.94926
		7.74998	1.05303		0.17029		1.94152
		7.83332	0.94795		0.09054		1.95021
		7.9167	1.03113		0.20407		1.84785
		8	1.06491		0.24457		2.06042
		8.08333	1.055		0.17547		1.8615
		8.1678	1.05817		0.21107		1.96249
		8.25013	1.05604		0.09012		1.94003
		8.33333	0.94463		0.20504		1.85205
		8.41668	0.99108		0.1124		1.85639
		8.49998	1.08404		0.20406		1.94681
		8.5834	0.93613		0.08255		1.97168
		8.66777	1.01363		0.18963		1.8312
		8.75013	0.94423		0.26026		1.97201
		8.83333	1.02651		0.18135		1.95349
		8.9167	0.98239		0.08746		1.9642
		8.99998	1.02275		0.08129		1.81943
		9.08333	1.07426		0.17378		1.9627
		9.16665	1.06948		0.12095		1.94321
		9.24998	1.05208		0.16621		1.93827
		9.33332	1.06281		0.14183		1.92179
		9.41665	1.07427		0.19985		1.87264
		9.50005	1.05025		0.22003		1.91273
		9.58332	1.09924		0.19718		1.93199
		9.66807	1.03379		0.19213		1.96378
		9.75063	0.99825		0.06952		1.92875
		9.83332	0.95611		0.19662		1.94615
		9.91665	1.05194		0.23545		1.96613
		9.99998	1.09398		0.20951		1.85598
		10.0833	1.02993		0.19634		1.93856
		10.1667	1.08263		0.14673		1.93816
		10.25	1.06711		0.17729		1.97078
		10.3333	1.11588		0.12599		1.83191
		10.4167	1.05866		0.19718		1.95914
		10.5	1.12865		0.11506		1.92915
		10.5833	1.00972		0.2203		2.06428
		10.6668	1.02028		0.18694		1.94567
		10.7509	1.11506		0.24931		2.05528
		10.8335	1.02295		0.2245		1.87188
		10.9167	1.06513		0.21371		1.82237
		11.0001	1.07073		0.26627		1.85888
		11.0833	1.02509		0.31336		1.86634
		11.1667	1.09883		0.20712		1.88993
		11.25	1.06592		0.09572		1.87424
		11.3333	1.09112		0.09501		2.06426
		11.4167	1.10043		0.20684		1.868
		11.5	1.14075		0.2273		1.84411
		11.5833	1.11834		0.228		1.95916
		11.6667	1.10106		0.20684		1.92842
		11.75	1.09205		0.21412		1.98975
		11.8346	1.10045		0.32302		1.94643
		11.9171	1.04703		0.32471		1.80939
		12	1.08611		0.22169		1.9413
		12.0834	1.14214		0.21272		1.95904
		12.1667	1.11551		0.18316		2.06257
		12.25	1.12477		0.31867		1.94426
		12.3333	1.15636		0.11547		1.95969
		12.4167	1.00224		0.23486		2.0405
		12.5	1.04551		0.23388		1.95542
		12.5833	1.11074		0.19969		1.94966
		12.6667	1.13276		0.13075		1.9376
		12.7501	1.00733		0.21846		1.8494
		12.8333	1.02927		0.2228		1.8297
		12.9181	1.1149		0.23668		1.94045
		13.0006	1.14899		0.24424		1.96324
		13.0833	1.09809		0.23514		1.95381
		13.1667	1.02148		0.21538		1.95339
		13.25	1.15833		0.18987		1.93941
		13.3333	1.02924		0.23079		1.97478
		13.4167	1.05732		0.21245		1.9524
		13.5001	1.01803		0.18175		1.83587
		13.5833	1.12762		0.10594		1.86072
		13.6667	1.10444		0.22518		1.8626
		13.75	1.14447		0.22826		1.87011
		13.8333	1.00131		0.13228		1.95972
		13.9167	1.02324		0.21033		1.96138
		14.0001	0.99868		0.14784		1.9512
		14.0842	1.13387		0.16899		1.86395
		14.1669	1.11713		0.27731		1.94755
		14.25	1.13094		0.2099		1.9611
		14.3334	1.11846		0.08043		1.8551
		14.4167	0.99683		0.07707		1.82434
		14.5001	1.12461		0.14223		1.93868
		14.5833	1.10135		0.20486		2.04505
		14.6667	1.11948		0.20402		1.94707
		14.75	1.11878		0.10916		2.03718
		14.8333	1.04646		0.21144		1.83511
		14.9167	1.0695		0.12612		1.8442
		15	1.12601		0.18958		2.05928
		15.0833	1.08719		0.20906		1.8322
		15.1678	1.12263		0.22728		1.84854
		15.2504	0.9873		0.22251		1.94799
		15.3333	1.11666		0.09823		1.83376
		15.4167	1.11559		0.20962		1.9128
		15.5001	1.07697		0.18271		1.93519
		15.5833	1.09592		0.19478		1.81454
		15.6667	1.11087		0.24899		2.01759
		15.7501	1.02606		0.23456		1.85056
		15.8333	1.0603		0.25067		1.83341
		15.9167	1.11356		0.11364		1.93856
		16	1.087		0.18439		1.91183
		16.0843	1.12177		0.21816		1.91213
		16.1668	0.998		0.18986		2.04243
		16.25	1.10973		0.20443		2.01345
		16.3333	1.04458		0.12709		1.92769
		16.4167	1.08283		0.23049		1.95307
		16.5	0.96267		0.10369		1.97336
		16.5833	1.01526		0.33139		1.94135
		16.6667	0.98346		0.24268		1.94551
		16.75	1.11028		0.11308		1.95021
		16.8333	1.09136		0.23399		1.80354
		16.9167	0.9726		0.22965		1.801
		17	1.10653		0.23077		1.98702
		17.0841	1.08813		0.22334		1.91767
		17.1667	1.06158		0.20429		1.93873
		17.25	0.94384		0.19462		1.91682
		17.3333	1.09524		0.2232		1.95663
		17.4167	1.08369		0.29776		1.81728
		17.5	1.08687		0.14222		1.91598
		17.5834	1.08655		0.18691		2.04202
		17.6667	1.07294		0.12415		1.90626
		17.7511	1.09674		0.27351		1.8081
		17.8338	0.99775		0.21409		1.82835
		17.9167	1.10884		0.24323		1.89801
		18.0001	1.04183		0.26341		1.92604
		18.0833	1.10535		0.1184		1.79546
		18.1667	1.07658		0.2473		1.88383
		18.25	1.08217		0.27644		1.79095
		18.3333	1.02535		0.23609		1.78136
		18.4168	1.10775		0.14026		1.81314
		18.5013	1.06777		0.21382		1.89226
		18.5839	1.01031		0.36851		1.77653
		18.6667	1.1178		0.26762		1.92725
		18.75	1.03111		0.30474		1.92617
		18.8334	1.10161		0.16337		1.79914
		18.9167	1.12279		0.2606		1.92484
		19	1.10784		0.24239		1.91639
		19.0833	1.11539		0.226		1.86326
		19.1667	1.12714		0.2634		1.83315
		19.25	1.13218		0.26859		1.94482
		19.3333	1.09854		0.1771		1.92225
		19.4167	1.13105		0.30529		1.94077
		19.5	1.11431		0.26327		1.82119
		19.5833	1.05067		0.24477		1.81832
		19.6667	1.09338		0.28262		1.79961
		19.7501	1.13561		0.28554		1.80081
		19.8333	1.13489		0.29843		1.92429
		19.9167	1.09744		0.2889		2.03117
		20.0014	0.9811		0.28847		1.80043
		20.084	1.01632		0.25962		1.91807
		20.1667	1.02099		0.15749		1.82695
		20.25	1.1195		0.26592		1.90652
		20.3333	1.11946		0.25962		1.81752
		20.4167	1.04154		0.2592		1.99651
		20.5	1.14789		0.28315		1.9088
		20.5833	1.11475		0.1757		1.83174
		20.668	1.10319		0.26886		1.80553
		20.7507	1.05566		0.30151		1.89845
		20.8333	1.11273		0.3123		1.87779
		20.9167	1.10699		0.15174		1.91687
		21	1.1096		0.16575		1.9166
		21.0834	1.12715		0.25808		1.80941
		21.1668	1.04541		0.16785		1.91441
		21.25	1.05048		0.25947		1.80546
		21.3333	1.07394		0.16561		1.81523
		21.4167	1.15137		0.29408		1.9129
		21.5	1.14324		0.27895		1.92343
		21.5845	1.15623		0.30487		2.02198
		21.6671	1.12148		0.28526		1.92427
		21.7504	1.12864		0.26984		1.81361
		21.8333	1.02139		0.17696		1.8279
		21.9167	1.06613		0.26073		1.81056
		22	1.1425		0.342		1.81508
		22.0833	1.14762		0.19391		1.88347
		22.1667	1.15595		0.28272		1.94241
		22.25	1.1383		0.2054		1.91727
		22.3334	1.15329		0.26143		1.84532
		22.4167	1.13341		0.25359		1.85901
		22.5009	1.16575		0.25751		1.80151
		22.5833	1.11488		0.28132		1.90022
		22.6667	1.14702		0.38852		1.89071
		22.75	1.03012		0.14655		1.79029
		22.8333	1.12807		0.26353		1.91126
		22.9167	1.13602		0.23649		1.91683
		23	1.16951		0.22206		1.8038
		23.0833	1.18108		0.25947		1.89228
		23.1667	1.12442		0.14053		1.7663
		23.25	1.02506		0.22193		1.89573
		23.3333	1.0845		0.26059		1.84091
		23.4167	1.12524		0.22921		1.88717
		23.5	1.12544		0.20413		1.90067
		23.5833	1.09749		0.35377		1.90652
		23.6667	1.13711		0.27473		1.80025
		23.7514	1.12172		0.37871		1.88757
		23.834	1.12629		0.2089		1.97559
		23.9167	1.02772		0.1289		1.99372
		24	1.09197		0.27432		1.87062
		24.0833	1.12018		0.27824		1.79861
		24.1667	1.13525		0.25078		1.87124
		24.25	1.01358		0.34844		1.89983
		24.3333	1.09982		0.26507		1.98892
		24.4167	1.10232		0.24644		1.87851
		24.5	1.0629		0.17163		1.95624
		24.5833	1.13869		0.27558		1.90045
		24.6667	1.03405		0.25092		1.75167
		24.75	1.12395		0.34143		1.76266
		24.8333	1.07411		0.23088		1.85054
		24.9167	0.9965		0.22949		1.86221
		25.0015	1.02147		0.16322		1.80075
		25.0843	1.09637		0.23284		1.77445
		25.1668	1.08829		0.24182		1.72083
		25.2501	1.09436		0.23088		1.85744
		25.3334	1.00205		0.23369		1.86052
		25.4167	1.08898		0.22976		1.78999
		25.5	1.04584		0.18311		1.74377
		25.5833	1.1162		0.24026		1.85035
		25.6667	0.98388		0.22794		1.84103
		25.7501	1.0733		0.28174		1.84922
		25.8333	1.07473		0.27852		1.90962
		25.9167	1.08195		0.28818		1.79788
		26.0007	1.09701		0.28552		1.85559
		26.0833	1.07275		0.25778		1.76154
		26.1667	1.06311		0.17415		1.851
		26.25	1.09411		0.19979		1.86414
		26.3333	0.97748		0.25162		1.90276
		26.4167	1.08072		0.1883		1.81615
		26.5	1.05868		0.29672		1.71402
		26.5833	0.96332		0.28132		1.8554
		26.6667	1.0817		0.25638		1.9362
		26.75	1.05196		0.27403		1.76552
		26.8333	1.02271		0.26969		1.85894
		26.9167	1.00624		0.27207		1.96954
		27.0012	1.07208		0.27053		1.83112
		27.0837	1.01125		0.29155		1.73529
		27.1668	1.08354		0.28202		1.72476
		27.25	1.09377		0.2774		1.72394
		27.3333	1.01181		0.26493		1.74063
		27.4168	1.06851		0.27053		1.73717
		27.5	1.07729		0.20862		1.85469
		27.5834	0.9507		0.26913		1.85058
		27.6667	1.06605		0.29098		1.95329
		27.75	1.04419		0.2816		1.95429
		27.8334	1.03495		0.30191		1.811
		27.9167	1.08117		0.26885		1.77229
		28.0014	1.07992		0.28706		1.80452
		28.0839	1.06356		0.28916		1.73939
		28.1667	1.08579		0.30276		1.73252
		28.25	1.1326		0.40981		1.72674
		28.3333	1.05274		0.2767		1.72421
		28.4167	1.12254		0.24826		1.97208
		28.5	0.98088		0.32728		1.73124
		28.5833	1.02307		0.30864		1.90162
		28.6667	1.08526		0.33484		1.8243
		28.75	1.084		0.26241		1.73318
		28.8333	1.10229		0.33175		1.84072
		28.9167	1.01647		0.29238		1.90839
		29.0014	1.09308		0.22333		1.73477
		29.084	1.09965		0.31032		1.75556
		29.1667	1.02348		0.31928		1.81271
		29.25	1.09831		0.31144		1.78305
		29.3333	1.02284		0.29575		1.87007
		29.4167	1.067		0.28188		1.94537
		29.5	1.11769		0.32798		1.70253
		29.5834	1.14561		0.34632		1.70851
		29.6667	1.12127		0.34296		1.75511
		29.75	0.99584		0.25569		1.90924
		29.8333	0.98044		0.33287		1.80372
		29.9167	1.06217		0.34492		1.90937
		30.0011	1.13045		0.2746		1.82816
		30.0833	1.14067		0.3389		1.71383
		30.1667	1.11713		0.34002		1.91839
		30.25	0.985		0.40729		1.72933
		30.3333	1.14421		0.32755		1.71628
		30.4167	1.12563		0.32811		1.7342
		30.5	1.02909		0.31998		1.82855
		30.5833	1.12213		0.33188		1.73711
		30.6667	1.09576		0.33665		1.71735
		30.75	1.1023		0.33147		1.74798
		30.8333	1.11132		0.34044		1.86913
		30.9167	1.13396		0.33371		1.66408
		31	1.09376		0.32096		1.8456
		31.0842	1.13111		0.2365		1.93191
		31.167	1.04087		0.30947		1.95714
		31.2502	1.09222		0.34394		1.80742
		31.3333	1.03197		0.33245		1.88888
		31.4167	1.12468		0.32839		1.70643
		31.5	1.11361		0.27558		1.73696
		31.5833	1.00651		0.29926		1.726
		31.6667	1.15029		0.20231		1.73304
		31.75	1.13109		0.30289		1.82417
		31.8333	1.11856		0.30513		1.94055
		31.9167	1.08242		0.3204		1.74013
		32	1.11258		0.29001		1.74722
		32.0833	1.09221		0.28034		1.83201
		32.1667	1.13273		0.20399		1.74767
		32.25	1.05086		0.2935		1.74851
		32.3342	1.02898		0.29		1.93852
		32.4166	1.16334		0.14486		1.81914
		32.5	1.14146		0.2673		1.72484
		32.5834	1.05451		0.2907		1.79437
		32.6666	1.13152		0.27935		1.73527
		32.75	1.09579		0.26464		1.73293
		32.8333	1.04768		0.18997		1.81761
		32.9166	1.00384		0.16771		1.69953
		33.0001	1.14966		0.34171		1.74609
		33.0834	1.05113		0.31005		1.84267
		33.1668	1.11592		0.24629		1.71621
		33.25	1.14043		0.28231		1.75922
		33.3333	1.1386		0.26436		1.82419
		33.4166	1.1193		0.24726		1.80922
		33.5008	1.00504		0.13982		1.83522
		33.5833	1.15943		0.24839		1.92351
		33.6666	1.11333		0.16182		1.71494
		33.7501	1.01094		0.14697		1.8191
		33.8333	1.10795		0.13856		1.90713
		33.9166	1.11252		0.26549		1.81725
		34	1.13846		0.24937		1.71001
		34.0833	1.09924		0.24657		1.6942
		34.1666	1.11992		0.23578		1.83711
		34.25	1.08151		0.23802		1.69505
		34.3333	1.12285		0.24881		1.72051
		34.4166	1.09931		0.2701		1.80427
		34.5	1.11304		0.254		1.71731
		34.5833	1.059		0.1394		1.72386
		34.6666	1.08805		0.24572		1.80779
		34.7513	1.07616		0.13058		1.79074
		34.8336	1.00671		0.26772		1.79828
		34.9169	1.14375		0.21785		1.8223
		35	1.08331		0.21701		1.80697
		35.0833	1.05018		0.24965		1.81051
		35.1666	1.09315		0.14725		1.80725
		35.2501	1.06726		0.19922		1.81297
		35.3334	1.03992		0.24517		1.70426
		35.4167	1.08066		0.14165		1.7921
		35.5	1.07558		0.22849		1.71843
		35.5834	1.06901		0.21631		1.73764
		35.6666	1.07887		0.22597		1.71707
		35.7513	0.99468		0.22317		1.80906
		35.8338	1.00735		0.21799		1.7608
		35.9166	1.09499		0.25147		1.80606
		36.0001	1.07248		0.14332		1.85381
		36.0833	1.07758		0.1677		1.83845
		36.1666	1.10398		0.22849		1.8219
		36.25	1.04393		0.13268		1.72036
		36.3333	1.06277		0.24447		1.67002
		36.4166	1.0641		0.28397		1.695
		36.5	1.08641		0.17835		1.71278
		36.5833	1.08516		0.25595		1.79088
		36.6667	1.09041		0.21267		1.77333
		36.75	1.09698		0.1366		1.82529
		36.8333	1.08551		0.14753		1.93151
		36.9167	0.97967		0.27248		1.70781
		37.0001	1.13513		0.26787		1.83417
		37.0833	1.10608		0.24054		1.83336
		37.168	1.09491		0.37631		1.72145
		37.2506	1.06701		0.1974		1.85033
		37.3333	1.07983		0.26142		1.71659
		37.4167	1.11361		0.1153		1.70012
		37.5001	1.11937		0.25637		1.82108
		37.5833	1.11856		0.28285		1.74194
		37.6667	1.10682		0.3763		1.79946
		37.75	1.0895		0.25861		1.84814
		37.8333	1.06949		0.15621		1.71336
		37.9166	1.05586		0.2729		1.81017
		38	1.09727		0.29195		1.89744
		38.0846	1.00247		0.14865		1.90816
		38.1672	1.14184		0.28257		1.67055
		38.25	1.00277		0.3948		1.8891
		38.3334	1.12498		0.29251		1.73017
		38.4166	1.07324		0.27318		1.71363
		38.5	1.08675		0.26912		1.82135
		38.5833	1.09847		0.25148		1.80469
		38.6666	1.09539		0.26086		1.7194
		38.7501	1.06681		0.27836		1.81409
		38.8333	1.14403		0.27346		1.81278
		38.9166	1.13782		0.17877		1.79742
		39.0001	1.01725		0.29083		1.78374
		39.0833	1.11238		0.20189		1.70568
		39.1679	1.1374		0.33721		1.90328
		39.2506	1.09523		0.28383		1.88366
		39.3333	1.05602		0.29966		1.90251
		39.4166	1.00055		0.2687		1.90221
		39.5	1.12974		0.31717		1.80236
		39.5833	1.02077		0.28817		1.85831
		39.6666	1.12342		0.30092		1.71363
		39.75	1.03046		0.28943		1.69791
		39.8333	1.01374		0.31969		1.69464
		39.9166	1.10354		0.27529		1.82842
		40	1.08382		0.27935		1.6923
		40.0833	1.11394		0.32992		1.65143
		40.1667	0.98951		0.32208		1.79005
		40.25	1.13717		0.33678		1.89561
		40.3333	1.10417		0.28174		1.79854
		40.4177	1.07278		0.29854		1.80972
		40.5002	1.06457		0.29196		1.90497
		40.5834	1.09555		0.18059		1.79752
		40.6667	1.10402		0.30429		1.8674
		40.75	1.06803		0.28257		1.80164
		40.8333	1.06167		0.1904		1.77264
		40.9167	1.08559		0.30316		1.75792
		41	1.04338		0.39746		1.71832
		41.0833	1.00076		0.30722		1.71453
		41.1666	1.07155		0.20931		1.65611
		41.2501	1.03333		0.32068		1.83395
		41.3347	0.99801		0.41358		1.78305
		41.4172	1.0978		0.24714		1.84065
		41.5	1.13124		0.18858		1.69316
		41.5834	1.12402		0.31059		1.91048
		41.6666	1.01854		0.2659		1.79632
		41.7501	1.13691		0.16756		1.69365
		41.8333	1.10059		0.25469		1.70325
		41.9167	1.0117		0.28089		1.77853
		42	1.01352		0.17036		1.64368
		42.0833	1.11589		0.27444		1.76155
		42.1666	1.09461		0.37687		1.70608
		42.25	1.10269		0.26646		1.69719
		42.3333	1.11341		0.27556		1.78533
		42.4166	1.13788		0.28929		1.67698
		42.5	1.09277		0.3983		1.76742
		42.5833	1.10787		0.2963		1.67122
		42.6666	1.13397		0.17568		1.79359
		42.7512	1.1048		0.28018		1.85732
		42.8338	1.13258		0.25679		1.78168
		42.917	1.13116		0.34183		1.81423
		43	1.00967		0.27402		1.88785
		43.0834	1.0992		0.27571		1.80423
		43.1667	1.12966		0.25932		1.67529
		43.25	1.04981		0.25665		1.72473
		43.3334	0.9935		0.25231		1.76483
		43.4167	1.09897		0.1436		1.67302
		43.5007	1.10532		0.23451		1.66186
		43.5834	1.11843		0.29028		1.87943
		43.6666	1.13863		0.26113		1.84354
		43.75	1.02802		0.16868		1.78037
		43.8333	1.04382		0.2715		1.8324
		43.9167	1.08062		0.23199		1.80456
		44	1.13101		0.25231		1.69263
		44.0833	1.02344		0.26211		1.77385
		44.1666	1.12339		0.19628		1.66146
		44.25	1.03154		0.3623		1.66901
		44.3333	1.09459		0.25343		1.7679
		44.4166	1.08375		0.26197		1.7841
		44.5	1.11725		0.22513		1.64602
		44.5833	1.11163		0.26477		1.78844
		44.6667	1.00249		0.20567		1.75718
		44.75	1.12608		0.35613		1.79054
		44.8333	1.02922		0.27542		1.79971
		44.9179	0.99648		0.37042		1.79811
		45.0006	1.08871		0.25006		1.67854
		45.0836	1.01631		0.1897		1.65519
		45.1669	1.06446		0.23269		1.76958
		45.2501	1.02041		0.23003		1.76579
		45.3333	1.09069		0.12819		1.66585
		45.4166	1.05989		0.24096		1.75532
		45.5	1.09172		0.25371		1.73768
		45.5833	1.01114		0.23367		1.76474
		45.6666	1.10922		0.17919		1.87064
		45.7501	1.13235		0.24796		1.77269
		45.8345	1.0058		0.2446		1.78513
		45.9171	0.96929		0.20805		1.86869
		46	1.00997		0.14935		1.81815
		46.0833	1.03879		0.41413		1.80317
		46.1666	1.15525		0.25931		1.6518
		46.25	1.08344		0.26099		1.70157
		46.3333	1.01824		0.27387		1.75821
		46.4166	1.11583		0.253		1.74224
		46.5	1.0193		0.29209		1.78218
		46.5833	1.09361		0.33694		1.6734
		46.6666	1.11406		0.30035		1.90205
		46.75	1.12939		0.41034		1.74922
		46.8346	0.9878		0.30525		1.85412
		46.9172	1.09067		0.25946		1.74242
		47	1.05291		0.18731		1.65891
		47.0833	1.02514		0.28355		1.8616
		47.1666	1.04273		0.29797		1.78441
		47.2501	1.10454		0.29643		1.64935
		47.3333	1.12932		0.27752		1.65906
		47.4167	1.0092		0.26295		1.66264
		47.5001	1.13068		0.18689		1.75338
		47.5833	0.99564		0.18268		1.7875
		47.6666	1.1191		0.30189		1.69067
		47.7501	1.06984		0.28102		1.80075
		47.8346	1.0902		0.31856		1.75841
		47.9173	1.01513		0.29853		1.67834
		48.0002	1.12314		0.29419		1.6171
		48.0834	1.07125		0.29293		1.74486
		48.1667	1.09947		0.31352		1.63348
		48.25	1.11355		0.30905		1.74961
		48.3334	1.13303		0.30428		1.83202
		48.4167	1.00207		0.31324		1.79491
		48.5	1.11375		0.30245		1.62893
		48.5833	1.03746		0.21841		1.75064
		48.6667	1.13228		0.27907		1.67272
		48.75	0.99091		0.30792		1.77531
		48.8333	1.11979		0.22134		1.82309
		48.9167	1.07987		0.22626		1.7328
		49	0.98889		0.22373		1.62154
		49.0834	1.09539		0.33818		1.85516
		49.1666	1.00138		0.32053		1.71102
		49.25	1.09607		0.32123		1.70391
		49.3333	1.00594		0.31408		1.74266
		49.4179	1.0389		0.32039		1.75433
		49.5005	1.11505		0.20777		1.61626
		49.5837	1.13448		0.28312		1.64258
		49.6666	1.10781		0.32151		1.69102
		49.75	1.13432		0.32318		1.63388
		49.8333	1.10122		0.31422		1.61327
		49.9166	1.06598		0.2271		1.64892
		50	1.12219		0.31282		1.75121
		50.0833	1.10698		0.33034		1.83702
		50.1666	1.11062		0.3365		1.74915
		50.25	1.12333		0.20622		1.76643
		50.3333	1.10114		0.32417		1.72796
		50.4166	1.07307		0.29307		1.64812
		50.5012	1.08255		0.32571		1.72942
		50.584	0.98965		0.31492		1.62917
		50.6673	1.00235		0.3145		1.69527
		50.75	0.98881		0.32459		1.63177
		50.8333	1.05578		0.30273		1.72526
		50.9166	1.11018		0.30105		1.63272
		51	1.11188		0.30624		1.64537
		51.0833	1.09403		0.31576		1.73761
		51.1667	1.11182		0.26407		1.74904
		51.25	1.10772		0.28607		1.71341
		51.3333	1.02815		0.42449		1.63676
		51.418	1.10729		0.45097		1.72375
		51.5006	1.02361		0.29054		1.64002
		51.5833	1.09443		0.27626		1.62723
		51.6666	1.10563		0.30106		1.64653
		51.75	1.02361		0.41189		1.78809
		51.8333	1.00272		0.28732		1.63809
		51.9166	1.10541		0.2009		1.77207
		52	1.13135		0.35095		1.73823
		52.0833	1.14917		0.22948		1.61448
		52.1667	1.01065		0.3194		1.73028
		52.25	1.03534		0.31254		1.76158
		52.3333	1.01397		0.17526		1.78908
		52.4167	1.11277		0.28256		1.64111
		52.501	1.13607		0.20987		1.72614
		52.5836	1.08419		0.1932		1.75046
		52.6668	1.04652		0.26407		1.61968
		52.7501	1.13335		0.30021		1.72494
		52.8333	1.13218		0.32151		1.75928
		52.9166	1.11043		0.26576		1.72808
		53	1.11335		0.31856		1.62276
		53.0833	1.01359		0.29153		1.67569
		53.1667	1.01999		0.29797		1.68684
		53.2501	1.00799		0.29405		1.75686
		53.3344	1.11515		0.3103		1.65624
		53.4169	1.14014		0.20664		1.81378
		53.5	0.99678		0.2313		1.86256
		53.5834	1.00558		0.24992		1.73508
		53.6666	1.11906		0.41188		1.78601
		53.75	1.02999		0.39563		1.82652
		53.8333	1.14771		0.23677		1.62764
		53.9166	1.02336		0.24866		1.74326
		54	1.12593		0.38022		1.62997
		54.0833	1.13986		0.18185		1.64007
		54.1666	1.11388		0.19614		1.73671
		54.25	1.12291		0.29588		1.59951
		54.3334	1.02122		0.28004		1.63194
		54.4166	1.08301		0.3124		1.73876
		54.5	1.06947		0.39451		1.63672
		54.5846	1.00781		0.30749		1.62339
		54.6672	1.10389		0.37559		1.65799
		54.75	1.00601		0.31058		1.62491
		54.8333	1.09348		0.30665		1.80089
		54.9166	1.0145		0.38568		1.71745
		55	1.08821		0.37713		1.80068
		55.0833	1.12123		0.28284		1.74738
		55.1666	1.12282		0.31254		1.61466
		55.25	1.02483		0.28186		1.83952
		55.3333	1.08325		0.26057		1.74389
		55.4167	1.05275		0.39437		1.7313
		55.5	1.11094		0.1747		1.73608
		55.5834	1.11231		0.27541		1.62529
		55.6666	0.98045		0.27009		1.76717
		55.7512	1.08007		0.23467		1.71199
		55.8339	1.10282		0.2904		1.73445
		55.9167	0.96535		0.27793		1.71892
		56	0.99091		0.21211		1.74363
		56.0834	1.0072		0.18857		1.74976
		56.1666	1.07744		0.16993		1.63679
		56.2501	1.08388		0.33327		1.67781
		56.3333	1.11789		0.27528		1.73869
		56.4167	1.01044		0.25651		1.71356
		56.5	1.0251		0.26995		1.7583
		56.5844	1.12278		0.25681		1.72212
		56.667	1.10229		0.28606		1.71448
		56.75	1.09555		0.30301		1.71568
		56.8333	1.12461		0.23536		1.66473
		56.9167	1.01351		0.29334		1.62525
		57.0001	1.10462		0.35723		1.78864
		57.0833	1.05996		0.28368		1.65481
		57.1666	1.07994		0.23731		1.68231
		57.25	1.0815		0.29474		1.613
		57.3333	1.1196		0.29895		1.74294
		57.4166	1.13536		0.27849		1.68207
		57.5	1.11606		0.32445		1.73391
		57.5834	0.95949		0.29558		1.62853
		57.6679	1.122		0.41398		1.74559
		57.7503	1.00866		0.28062		1.78323
		57.8337	1.12639		0.21365		1.79187
		57.9166	1.06488		0.35681		1.86356
		58	1.07844		0.2128		1.65006
		58.0833	1.0977		0.28354		1.7676
		58.1666	1.08418		0.19823		1.67417
		58.2501	1.0754		0.3075		1.72089
		58.3333	1.07803		0.39534		1.66236
		58.4166	1.09085		0.30161		1.78905
		58.5001	1.07341		0.28999		1.66529
		58.5833	1.10902		0.21014		1.63535
		58.6679	1.12126		0.28326		1.66566
		58.7504	1.00073		0.30175		1.71708
		58.8333	1.10996		0.2813		1.74586
		58.9167	1.02481		0.30637		1.75662
		59	1.07161		0.3103		1.74024
		59.0833	1.14611		0.39562		1.64515
		59.1666	1.122		0.18198		1.73393
		59.25	1.07817		0.29937		1.74738
		59.3333	1.13608		0.31072		1.75209
		59.4166	1.16567		0.18772		1.64558
		59.5	1.13101		0.39829		1.75597
		59.5833	1.00626		0.21378		1.74039
		59.6667	1.09434		0.31085		1.70885
		59.75	1.10886		0.29321		1.75847
		59.8333	1.02306		0.2946		1.88416
		59.9179	1.12769		0.27289		1.68202
		60.0005	1.02295		0.27009		1.62573
		60.0833	1.03726		0.21463		1.77743
		60.1666	1.02136		0.30441		1.66504
		60.25	1.03683		0.18801		1.65992
		60.3333	1.03893		0.41874		1.80682
		60.4166	1.08915		0.28578		1.73222
		60.5	1.10378		0.26715		1.64311
		60.5833	1.10552		0.30525		1.6855
		60.6666	1.0068		0.29377		1.63442
		60.75	1.10869		0.40501		1.63339
		60.8333	0.96872		0.26633		1.73927
		60.9166	1.06825		0.26155		1.66955
		61.0001	1.1305		0.18563		1.62428
		61.0833	1.10521		0.33777		1.75504
		61.1666	1.12374		0.29321		1.82502
		61.25	1.10428		0.30231		1.60314
		61.3333	1.00505		0.28592		1.74073
		61.4179	0.99902		0.28984		1.65994
		61.5006	1.02497		0.20118		1.63402
		61.5838	1.11332		0.31226		1.6428
		61.6666	1.10818		0.29545		1.72793
		61.75	1.12555		0.21434		1.6292
		61.8333	1.01396		0.40558		1.67693
		61.9166	1.08449		0.32263		1.67076
		62	1.08872		0.27668		1.62291
		62.0833	0.99359		0.40292		1.62462
		62.1666	1.10343		0.18058		1.74981
		62.25	1.04244		0.31744		1.72071
		62.3334	1.04077		0.30819		1.62349
		62.4166	1.06218		0.3201		1.70688
		62.5013	1.1041		0.31506		1.70713
		62.5844	1.12544		0.20608		1.71418
		62.6677	1.10994		0.33134		1.73346
		62.75	1.05057		0.27023		1.62081
		62.8333	1.02386		0.16265		1.61995
		62.9167	1.06504		0.28018		1.75464
		63	1.11265		0.31674		1.71358
		63.0833	1.08956		0.28046		1.74296
		63.1668	1.03766		0.28256		1.74188
		63.2501	1.13774		0.29475		1.63709
		63.3346	1.14404		0.20454		1.64915
		63.4174	1.09019		0.26353		1.76212
		63.5001	1.11301		0.28312		1.68524
		63.5833	1.08435		0.20286		1.6736
		63.6666	1.11639		0.26366		1.84408
		63.75	1.11097		0.30568		1.69266
		63.8333	1.06043		0.2537		1.60982
		63.9167	1.0886		0.30035		1.6573
		64	1.11063		0.36495		1.80461
		64.0833	1.09015		0.16685		1.79442
		64.1667	1.12184		0.28326		1.80427
		64.25	1.13265		0.30245		1.74957
		64.3333	1.10421		0.34154		1.69056
		64.4167	1.09336		0.29643		1.72233
		64.5012	1.12204		0.27682		1.75543
		64.5839	1.14991		0.22262		1.72544
		64.6667	1.09465		0.38344		1.59899
		64.75	1.11528		0.18395		1.6307
		64.8333	1.01827		0.16517		1.77198
		64.9167	1.11498		0.26925		1.70413
		65	1.11898		0.2586		1.81923
		65.0833	1.0943		0.28637		1.64029
		65.1667	0.99304		0.26029		1.61674
		65.2501	1.08243		0.2785		1.68685
		65.3334	1.0661		0.38527		1.82239
		65.4178	1.10061		0.18633		1.66205
		65.5005	1.1017		0.19515		1.63228
		65.5833	1.00727		0.36999		1.64239
		65.6667	1.1328		0.26267		1.62001
		65.7501	0.99956		0.29335		1.61057
		65.8333	1.11216		0.29251		1.61764
		65.9167	1.11417		0.27878		1.73103
		66	1.00139		0.26297		1.60785
		66.0834	1.10807		0.26772		1.7325
		66.1667	1.1173		0.29671		1.63822
		66.2501	1.09355		0.18268		1.73028
		66.3347	1.12124		0.25511		1.71978
		66.4172	1.09158		0.27878		1.73927
		66.5	0.97997		0.27387		1.71183
		66.5834	1.01232		0.3634		1.71743
		66.6667	1.14273		0.26114		1.72067
		66.75	1.08743		0.26309		1.72852
		66.8333	1.10704		0.37378		1.62198
		66.9167	1.0415		0.29727		1.59846
		67	1.07668		0.17134		1.61167
		67.0834	0.99645		0.20132		1.64186
		67.1667	1.09008		0.3103		1.68449
		67.25	1.09563		0.24978		1.71669
		67.3333	1.00555		0.20202		1.80576
		67.4167	1.12327		0.29517		1.68922
		67.5014	0.97317		0.44648		1.80119
		67.5838	1.07683		0.24391		1.7973
		67.6667	0.9702		0.27682		1.73425
		67.75	1.02683		0.31184		1.74097
		67.8333	1.01759		0.41986		1.59713
		67.9167	1.03036		0.30245		1.71977
		68	1.09859		0.28844		1.69285
		68.0833	1.09428		0.30484		1.58112
		68.1667	1.08217		0.27612		1.72179
		68.25	1.04992		0.30764		1.60841
		68.3333	1.01167		0.28032		1.65572
		68.4167	1.14662		0.29615		1.72303
		68.5	1.04254		0.30049		1.71876
		68.5846	1.10782		0.2016		1.61435
		68.6671	0.99555		0.30652		1.80257
		68.75	1.09526		0.3271		1.60828
		68.8334	1.10494		0.3075		1.72502
		68.9167	1.09419		0.32669		1.73375
		69	1.0989		0.3124		1.70009
		69.0834	1.09962		0.41441		1.77241
		69.1667	1.01495		0.29293		1.62974
		69.25	1.11902		0.30903		1.62487
		69.3333	1.11663		0.31744		1.59952
		69.4167	1.12751		0.29741		1.63074
		69.5	1.06155		0.22555		1.67049
		69.5834	1.11309		0.30343		1.77355
		69.6678	1.06225		0.34182		1.71767
		69.7503	1.12773		0.28663		1.62753
		69.8333	1.14731		0.37068		1.72511
		69.9167	1.01212		0.33453		1.73071
		70	0.98806		0.35751		1.74062
		70.0834	1.11406		0.35247		1.71833
		70.1667	1.15342		0.33496		1.71192
		70.25	1.02951		0.31422		1.79745
		70.3333	1.11384		0.32809		1.68882
		70.4167	1.01122		0.2998		1.72224
		70.5	1.04696		0.32235		1.6307
		70.5833	1.01903		0.25638		1.70559
		70.6667	1.13251		0.33804		1.7889
		70.75	1.0931		0.2348		1.59971
		70.8341	1.11329		0.31885		1.7712
		70.9168	1.1569		0.36185		1.7705
		71.0001	1.02398		0.3393		1.73795
		71.0833	1.09819		0.23046		1.81247
		71.1667	1.12317		0.34266		1.639
		71.25	1.10958		0.18871		1.71614
		71.3334	1.02908		0.19067		1.73477
		71.4167	1.02242		0.33776		1.64276
		71.5	1.0232		0.31828		1.65481
		71.5833	1.10139		0.28844		1.64411
		71.6667	1.13673		0.35135		1.71343
		71.75	1.11626		0.42897		1.7252
		71.8333	1.11512		0.19739		1.80654
		71.9167	1.13307		0.24726		1.71047
		72.0009	1.11925		0.31954		1.69788
		72.0835	1.02767		0.20342		1.71306
		72.1667	1.03356		0.30442		1.59315
		72.2501	1.14994		0.3393		1.60687
		72.3333	1.15683		0.33229		1.60217
		72.4167	1.03556		0.21029		1.74883
		72.5	1.13753		0.3096		1.73855
		72.5833	1.16026		0.32473		1.71185
		72.6667	1.11664		0.28607		1.66949
		72.75	1.13948		0.30357		1.6227
		72.8347	1.14254		0.32361		1.81721
		72.9172	1.11506		0.31352		1.61966
		73	1.1483		0.26379		1.79625
		73.0834	1.12991		0.25022		1.77474
		73.1667	1.12908		0.18423		1.71738
		73.25	1.04108		0.28761		1.73001
		73.3333	1.05852		0.2876		1.60938
		73.4167	1.12336		0.30666		1.60274
		73.5	1.11586		0.20104		1.7323
		73.5833	1.1116		0.24123		1.82949
		73.6667	1.06844		0.16489		1.59366
		73.7501	1.10476		0.3124		1.74591
		73.8333	1.11304		0.25608		1.60319
		73.9167	1.08284		0.29167		1.6509
		74	1.12553		0.23451		1.81159
		74.0833	1.03509		0.28985		1.62631
		74.1676	1.09465		0.39283		1.70374
		74.2502	1.15513		0.14444		1.6968
		74.3335	1.04098		0.28424		1.75471
		74.4167	1.1352		0.24502		1.75471
		74.5	1.11197		0.26056		1.80456
		74.5833	1.1265		0.25399		1.61081
		74.6667	1.06465		0.27878		1.72409
		74.75	1.1075		0.19851		1.60078
		74.8333	1.08561		0.25566		1.7158
		74.9167	1.09398		0.26336		1.62661
		75	1.1329		0.28578		1.7047
		75.0834	1.02974		0.27835		1.72587
		75.1667	1.08774		0.16069		1.71961
		75.2511	1.02209		0.22022		1.71537
		75.3337	1.15062		0.23479		1.65118
		75.4167	1.13385		0.15733		1.69835
		75.5	1.08738		0.23297		1.64711
		75.5833	1.14431		0.3187		1.69321
		75.6667	1.13877		0.24557		1.62226
		75.75	1.10621		0.29068		1.59275
		75.8333	1.13976		0.30329		1.70174
		75.9167	1.08862		0.26687		1.59397
		76	1.0084		0.17918		1.61919
		76.0833	1.105		0.29545		1.63528
		76.1667	1.10538		0.27555		1.64245
		76.2501	1.10227		0.31926		1.72476
		76.3333	1.03058		0.24782		1.68942
		76.418	0.98222		0.25538		1.70757
		76.5006	1.1024		0.18619		1.70053
		76.5833	1.07674		0.29979		1.59172
		76.6667	0.99371		0.28088		1.72785
		76.75	1.02177		0.33174		1.59057
		76.8333	1.07974		0.31015		1.68027
		76.9167	1.09265		0.27317		1.75124
		77	1.0071		0.27794		1.60465
		77.0833	1.10593		0.28312		1.65441
		77.1667	0.99582		0.25356		1.60176
		77.25	1.01339		0.24333		1.56281
		77.3333	1.00826		0.30259		1.57924
		77.4167	1.1152		0.28536		1.59804
		77.5	1.08807		0.20412		1.58478
		77.5833	0.98655		0.19978		1.70403
		77.6667	1.06135		0.26423		1.57418
		77.7511	1.08762		0.28915		1.58985
		77.8337	0.98211		0.31296		1.69098
		77.9169	1.08293		0.28817		1.58871
		78	1.07502		0.27892		1.76121
		78.0833	1.08589		0.3173		1.69929
		78.1667	1.08704		0.17624		1.59773
		78.25	1.08939		0.2418		1.57325
		78.3333	1.04125		0.39465		1.6217
		78.4167	1.083		0.3078		1.56933
		78.5	1.06729		0.17778		1.6815
		78.5833	1.02957		0.30764		1.57594
		78.6667	1.01085		0.33173		1.75091
		78.7501	1.08987		0.31646		1.67972
		78.8333	1.08238		0.29281		1.70637
		78.9167	1.06008		0.29124		1.57821
		79	1.07613		0.42968		1.69781
		79.0833	1.07853		0.17078		1.6914
		79.1667	1.10171		0.25021		1.58106
		79.2507	1.06136		0.29279		1.7067
		79.3333	1.06477		0.27515		1.58127
		79.4167	1.1134		0.28775		1.59393
		79.5	1.04017		0.25735		1.70879
		79.5834	1.11583		0.30834		1.65694
		79.6667	0.98481		0.31185		1.72907
		79.75	0.98828		0.32137		1.65189
		79.8333	0.99541		0.36537		1.6513
		79.9167	1.09393		0.29937		1.73796
		80	0.96989		0.30107		1.57451
		80.0833	1.08985		0.283		1.59069
		80.168	1.10174		0.28285		1.5941
		80.2504	1.11978		0.30568		1.70866
		80.3335	1.11318		0.21001		1.71366
		80.4167	1.01593		0.297		1.62885
		80.5	1.12411		0.27192		1.605
		80.5833	0.99937		0.28889		1.65264
		80.6667	1.13739		0.20244		1.69616
		80.75	1.09269		0.28299		1.72038
		80.8333	0.99073		0.33468		1.71744
		80.9167	1.11157		0.30078		1.70529
		81	1.12343		0.19516		1.70634
		81.0833	0.98306		0.31353		1.61958
		81.1679	1.03128		0.31451		1.7219
		81.2506	1.03233		0.19754		1.62971
		81.3335	1.04947		0.29462		1.60637
		81.4167	1.08406		0.27543		1.61232
		81.5	1.10813		0.31774		1.61376
		81.5834	1.1221		0.32334		1.62446
		81.6667	1.09067		0.26282		1.5733
		81.75	1.08665		0.29041		1.60374
		81.8333	1.12735		0.30344		1.69756
		81.9167	1.14527		0.31535		1.72288
		82	1.02159		0.39368		1.7234
		82.0833	1.03225		0.22626		1.69072
		82.1681	1.09489		0.30961		1.61069
		82.2507	1.02175		0.31157		1.61203
		82.3339	1.11514		0.30092		1.62868
		82.4169	1.01074		0.28943		1.60478
		82.5	1.12154		0.21043		1.61866
		82.5833	1.14457		0.26983		1.62755
		82.6667	1.12794		0.31074		1.70827
		82.75	1.15012		0.2694		1.60761
		82.8333	1.11534		0.26366		1.66938
		82.9167	1.03529		0.28523		1.81587
		83	1.10757		0.37407		1.72471
		83.0833	1.09835		0.28762		1.72681
		83.1667	1.13898		0.23774		1.71622
		83.2513	1.13173		0.35095		1.67505
		83.3339	1.16537		0.26744		1.72207
		83.4167	1.01422		0.1635		1.75634
		83.5	1.03655		0.1614		1.62843
		83.5833	1.12168		0.26226		1.58268
		83.6667	1.14275		0.18942		1.71118
		83.75	1.11442		0.28495		1.68421
		83.8333	1.15864		0.21869		1.68758
		83.9167	1.09385		0.26576		1.70173
		84	1.15249		0.18577		1.83032
		84.0833	1.14483		0.24993		1.8002
		84.1667	1.03335		0.14627		1.69924
		84.25	1.14095		0.24601		1.67512
		84.3333	1.12456		0.27515		1.69845
		84.4167	1.12308		0.21729		1.75513
		84.5	1.12182		0.1387		1.70057
		84.5845	1.14123		0.26898		1.71083
		84.667	1.1412		0.25553		1.59966
		84.7501	1.12726		0.24559		1.58341
		84.8333	1.12865		0.29099		1.57099
		84.9167	1.12642		0.22821		1.80813
		85	1.03276		0.23606		1.5777
		85.0833	1.10184		0.11656		1.65544
		85.1667	1.09959		0.15888		1.70302
		85.25	1.13533		0.21785		1.73287
		85.3333	1.14648		0.31073		1.686
		85.4167	1.12261		0.25231		1.65229
		85.5	1.0291		0.24531		1.67175
		85.5847	1.11596		0.1705		1.51775
		85.6671	1.11565		0.13057		1.76535
		85.7502	1.0575		0.12091		1.54814
		85.8333	1.17035		0.22275		1.6525
		85.9167	1.10794		0.19137		1.70232
		86	1.11		0.17905		1.78218
		86.0833	1.01409		0.24335		1.56545
		86.1667	1.06492		0.26842		1.58229
		86.25	1.12385		0.23648		1.55165
		86.3333	1.0531		0.22149		1.65586
		86.418	1.1036		0.16294		1.57354
		86.5006	1.14016		0.25666		1.76441
		86.5834	1.00676		0.17344		1.70858
		86.6667	1.01734		0.14444		1.68447
		86.75	1.10284		0.26786		1.72227
		86.8333	0.9975		0.23241		1.55838
		86.9167	1.09915		0.35123		1.67322
		87	1.0855		0.27627		1.54817
		87.0833	1.10031		0.25694		1.57389
		87.1674	1.08634		0.23298		1.66288
		87.2502	1.09021		0.28005		1.58838
		87.3333	1.04705		0.16448		1.57733
		87.4167	1.00673		0.28565		1.68157
		87.5001	1.00423		0.25092		1.56844
		87.5833	1.08987		0.16883		1.54863
		87.6667	1.09616		0.28355		1.57967
		87.75	1.10833		0.3068		1.58129
		87.8333	1.04565		0.16938		1.67865
		87.9167	0.9729		0.2673		1.65882
		88.0014	1.0847		0.27991		1.55496
		88.0838	1.09961		0.2411		1.69835
		88.1667	1.07202		0.25553		1.62631
		88.25	1.11812		0.25189		1.6957
		88.3333	1.10265		0.30176		1.58318
		88.4167	1.09933		0.18409		1.69384
		88.5	1.11423		0.29687		1.55817
		88.5833	1.03286		0.22025		1.58651
		88.6667	0.96835		0.26646		1.58057
		88.7501	1.08636		0.23004		1.60178
		88.8333	0.98965		0.28005		1.6681
		88.9167	1.09536		0.30345		1.75228
		89	1.10331		0.26941		1.71443
		89.0845	1.09007		0.27024		1.66795
		89.167	1.0837		0.15145		1.70905
		89.2503	1.09272		0.28089		1.69053
		89.3333	1.09189		0.3637		1.69065
		89.4167	1.00289		0.1726		1.59542
		89.5	1.05378		0.27529		1.68765
		89.5833	1.09312		0.27893		1.68581
		89.6667	1.08891		0.20287		1.58963
		89.75	1.10927		0.25595		1.7105
		89.8334	1.10617		0.2243		1.5906
		89.9167	1.12797		0.19194		1.71229
		90.0001	1.12494		0.16042		1.79173
		90.0833	1.11338		0.23354		1.75504
		90.1667	0.99686		0.2334		1.67464
		90.2513	1.09606		0.29336		1.58709
		90.3338	1.08207		0.27949		1.71668
		90.4167	1.09258		0.26198		1.5875
		90.5	1.11236		0.17457		1.7048
		90.5833	1.11688		0.36314		1.71819
		90.6667	1.10923		0.27571		1.71034
		90.75	1.02175		0.28299		1.6963
		90.8333	1.07905		0.27011		1.60218
		90.9167	1.13363		0.22178		1.58403
		91	1.17598		0.26562		1.70793
		91.0833	1.11885		0.24503		1.81516
		91.1667	1.02381		0.23901		1.6194
		91.25	1.12319		0.27151		1.78457
		91.3341	1.11002		0.37085		1.8001
		91.4167	1.14552		0.21841		1.58059
		91.5	1.16517		0.28944		1.82831
		91.5833	1.09637		0.26212		1.58478
		91.6667	1.04432		0.1593		1.70414
		91.7501	1.02174		0.39649		1.56252
		91.8333	1.15654		0.25609		1.695
		91.9167	1.03659		0.34731		1.59984
		92	1.00875		0.17401		1.58462
		92.0833	1.0482		0.22835		1.79106
		92.1667	1.11885		0.12119		1.58782
		92.25	1.1621		0.20538		1.69748
		92.3334	1.08746		0.25722		1.57563
		92.4167	1.11455		0.26058		1.80787
		92.5011	1.11939		0.32182		1.72042
		92.5837	1.15238		0.19768		1.72194
		92.667	1.16337		0.18228		1.68401
		92.7503	1.15627		0.24279		1.68596
		92.8333	1.06237		0.24194		1.59117
		92.9167	1.1525		0.24769		1.69712
		93.0001	1.13435		0.15635		1.63357
		93.0833	1.13086		0.23956		1.57487
		93.1667	1.03418		0.2362		1.68324
		93.25	1.14574		0.27109		1.70733
		93.3333	1.01241		0.16406		1.64264
		93.4167	1.01238		0.26268		1.58446
		93.5	1.0518		0.25974		1.55689
		93.5833	1.09162		0.26464		1.71455
		93.6678	1.07311		0.26254		1.7081
		93.7506	1.01475		0.25469		1.78016
		93.834	1.02315		0.31382		1.67556
		93.9172	1.13364		0.27487		1.80478
		94	1.02395		0.25175		1.71137
		94.0834	1.02715		0.29589		1.78598
		94.1667	1.00566		0.25693		1.6984
		94.25	1.10667		0.2638		1.71086
		94.3334	1.02003		0.2949		1.61604
		94.4167	1.11565		0.27599		1.68722
		94.5	1.15571		0.27235		1.67957
		94.5833	0.99857		0.3644		1.67129
		94.6667	1.11508		0.15775		1.68827
		94.75	1.13909		0.25806		1.66376
		94.8333	1.06602		0.18171		1.70289
		94.9176	1.05136		0.24433		1.71974
		95.0002	1.04753		0.26408		1.7299
		95.0835	1.03893		0.28481		1.84399
		95.1667	0.99712		0.19222		1.74739
		95.25	1.13068		0.2201		1.57129
		95.3333	1.10351		0.29056		1.79409
		95.4167	1.08715		0.29462		1.60307
		95.5	1.14616		0.27402		1.58353
		95.5833	1.11757		0.16798		1.65992
		95.6667	1.10274		0.2292		1.60134
		95.75	1.12845		0.27711		1.62389
		95.8334	1.10479		0.2638		1.70782
		95.9179	1.13343		0.22485		1.70519
		96.0005	1.10122		0.28159		1.77854
		96.0833	1.12289		0.30947		1.68723
		96.1667	1.1321		0.29364		1.68165
		96.25	1.13712		0.28313		1.68832
		96.3333	1.10796		0.22919		1.66929
		96.4167	1.14245		0.27318		1.65881
		96.5	1.10098		0.28047		1.67576
		96.5833	1.02517		0.27038		1.68534
		96.6667	1.05118		0.29756		1.57475
		96.75	1.07667		0.29448		1.58605
		96.8333	1.09587		0.38094		1.58325
		96.9167	0.98271		0.31605		1.63048
		97	1.10403		0.26716		1.62188
		97.0833	1.08855		0.27781		1.57376
		97.1667	1.1235		0.26142		1.68579
		97.2501	1.01636		0.19222		1.58648
		97.3346	1.04956		0.17877		1.6047
		97.4172	1.11963		0.24447		1.57463
		97.5005	0.99433		0.2949		1.54747
		97.5834	1.08865		0.39018		1.66921
		97.6667	1.1412		0.26534		1.67747
		97.75	1.11919		0.30849		1.546
		97.8333	0.97549		0.18171		1.57309
		97.9167	1.03396		0.30554		1.63252
		98.0001	1.12023		0.28453		1.54707
		98.0833	1.10784		0.29336		1.59167
		98.1667	1.07695		0.29097		1.66542
		98.25	1.09544		0.25385		1.70921
		98.3333	1.05304		0.29266		1.65915
		98.4167	1.09846		0.20259		1.65878
		98.5013	1.11802		0.18017		1.66281
		98.5839	1.08718		0.25273		1.68682
		98.6671	0.98477		0.1607		1.76765
		98.7503	1.02084		0.29605		1.54391
		98.8333	1.08984		0.30092		1.54925
		98.9167	1.10351		0.30275		1.64376
		99	1.00772		0.26632		1.54416
		99.0833	0.99821		0.18325		1.64273
		99.1667	1.09513		0.22626		1.66095
		99.25	1.10113		0.2348		1.63045
		99.3333	1.09536		0.30891		1.55695
		99.4167	1.09222		0.28761		1.54901
		99.5	1.06735		0.33974		1.55695
		99.5833	1.0892		0.2921		1.56905
		99.6667	1.07509		0.28579		1.62215
		99.7513	1.11049		0.23412		1.64799
		99.834	1.09274		0.15229		1.59638
		99.9169	1.07616		0.28327		1.78479
		100	1.07324		0.28285		1.54162
		100.083	1.06637		0.27248		1.57963
		100.167	1.12087		0.26366		1.65961
		100.25	0.99712		0.29308		1.53589
		100.333	0.97518		0.26688		1.66715
		100.417	1.0225		0.27697		1.67951
		100.5	0.96987		0.25862		1.76527
		100.583	0.98938		0.16813		1.55341
		100.667	1.11051		0.23872		1.57023
		100.75	1.11868		0.28845		1.71308
		100.835	1.10914		0.16378		1.6849
		100.917	1.09476		0.2554		1.59738
		101	1.08743		0.27375		1.58736
		101.083	1.07092		0.25456		1.79042
		101.167	1.11406		0.26324		1.58494
		101.25	1.03913		0.21463		1.68703
		101.333	1.09427		0.24559		1.5904
		101.417	1.11096		0.2561		1.67527
		101.5	1.14213		0.36272		1.69835
		101.583	1.04853		0.19054		1.72352
		101.667	1.09932		0.25974		1.68838
		101.75	1.10346		0.25526		1.7765
		101.833	1.11226		0.27529		1.57866
		101.917	1.10627		0.24139		1.70579
		102	1.07991		0.17793		1.67109
		102.085	1.05159		0.29868		1.70465
		102.167	1.1162		0.1939		1.61884
		102.251	1.09763		0.25582		1.70725
		102.333	1.08214		0.15117		1.66893
		102.417	1.08675		0.27123		1.77848
		102.5	1.01658		0.17317		1.68916
		102.583	1.03609		0.26535		1.70266
		102.667	1.01615		0.30878		1.5864
		102.75	1.00443		0.26296		1.73973
		102.833	1.02149		0.24952		1.70773
		102.917	1.14817		0.26507		1.71854
		103	1.05802		0.27194		1.68105
		103.083	1.14091		0.27181		1.68068
		103.167	1.07717		0.16561		1.68116
		103.25	1.13288		0.17555		1.76638
		103.333	1.14986		0.26157		1.68893
		103.417	1.08314		0.31452		1.57822
		103.5	1.02844		0.18298		1.56971
		103.585	1.0206		0.24266		1.75209
		103.667	1.13885		0.27796		1.6623
		103.751	1.1423		0.17961		1.69688
		103.833	1.13362		0.23593		1.56415
		103.917	1.01169		0.27446		1.70973
		104	1.08801		0.27011		1.60051
		104.083	1.0407		0.2858		1.58203
		104.167	1.0599		0.28987		1.55343
		104.25	1.063		0.20777		1.66751
		104.333	1.12469		0.1848		1.57814
		104.417	1.11254		0.32798		1.54168
		104.5	1.12914		0.31216		1.5605
		104.583	1.14345		0.2809		1.60234
		104.667	1.15163		0.16967		1.66305
		104.75	1.09871		0.38795		1.67049
		104.833	1.12886		0.35713		1.59863
		104.918	1.00841		0.33498		1.57273
		105	1.08238		0.18662		1.54426
		105.084	1.09746		0.26577		1.57783
		105.167	1.09171		0.26044		1.63825
		105.25	0.9776		0.25357		1.79109
		105.333	1.12758		0.27796		1.54893
		105.417	1.10513		0.25358		1.65666
		105.5	1.10238		0.2512		1.67166
		105.583	1.07755		0.13226		1.56034
		105.667	1.06104		0.1579		1.66376
		105.75	1.11039		0.28314		1.62203
		105.833	1.03525		0.23453		1.67919
		105.917	1.11432		0.21813		1.55653
		106	1.02192		0.13927		1.5668
		106.085	1.08864		0.27137		1.62319
		106.167	1.05986		0.21113		1.56968
		106.251	0.96933		0.26016		1.64623
		106.333	1.07814		0.25414		1.54484
		106.417	1.07212		0.09597		1.63975
		106.5	1.07144		0.29028		1.58512
		106.583	1.08471		0.16252		1.57355
		106.667	1.10582		0.25932		1.5891
		106.75	1.00632		0.15748		1.64784
		106.833	1.09704		0.23508		1.53683
		106.917	0.98866		0.19601		1.57669
		107	0.98846		0.14052		1.75752
		107.085	1.08081		0.34942		1.57245
		107.167	1.07354		0.13982		1.61764
		107.251	1.08259		0.25288		1.68304
		107.333	1.09653		0.36287		1.55236
		107.417	0.98703		0.27473		1.58967
		107.5	1.0697		0.28944		1.6778
		107.583	1.0942		0.29463		1.55721
		107.667	1.09928		0.31088		1.55415
		107.75	1.09604		0.22136		1.59385
		107.833	0.97981		0.14599		1.55574
		107.917	1.12032		0.21925		1.68054
		108	0.98697		0.25582		1.6899
		108.083	0.99519		0.24896		1.69496
		108.167	1.113		0.22977		1.68403
		108.25	1.11118		0.23061		1.71806
		108.333	1.11947		0.2463		1.59396
		108.417	1.0724		0.29505		1.73246
		108.5	1.00222		0.25456		1.64797
		108.585	1.13		0.26955		1.59169
		108.667	1.11232		0.27599		1.65966
		108.75	1.14764		0.26213		1.73119
		108.833	1.10155		0.29057		1.80702
		108.917	1.11927		0.26507		1.79978
		109	0.99496		0.24826		1.55804
		109.083	1.13902		0.3141		1.59005
		109.167	0.98527		0.2718		1.58788
		109.25	1.12224		0.21548		1.70099
		109.333	1.12615		0.25065		1.71833
		109.417	1.14978		0.27867		1.5878
		109.5	1.13759		0.2431		1.58098
		109.583	1.06411		0.18046		1.72826
		109.668	1.10855		0.29211		1.73148
		109.75	1.06991		0.29533		1.59857
		109.833	1.15085		0.29057		1.60249
		109.917	1.07008		0.31873		1.69967
		110	1.12832		0.305		1.83389
		110.083	1.1199		0.29926		1.65341
		110.167	1.10575		0.41654		1.62524
		110.25	1.1146		0.30234		1.71664
		110.333	1.11346		0.28371		1.72539
		110.417	1.15033		0.30976		1.61901
		110.5	1.12579		0.29785		1.62749
		110.585	1.01301		0.32672		1.77634
		110.667	1.11242		0.30038		1.71822
		110.751	1.02582		0.20582		1.61094
		110.833	1.02694		0.3403		1.68939
		110.917	1.0787		0.29884		1.66311
		111	1.0162		0.2246		1.61308
		111.083	1.0923		0.29981		1.59449
		111.167	1.12351		0.27783		1.6982
		111.25	1.08289		0.33078		1.68114
		111.333	1.10229		0.29744		1.78767
		111.417	0.98826		0.30038		1.7299
		111.5	1.13584		0.20077		1.70123
		111.583	1.09348		0.27894		1.70152
		111.667	1.0633		0.25514		1.69474
		111.751	1.02503		0.30752		1.72341
		111.834	1.02222		0.28216		1.6083
		111.917	1.11448		0.30948		1.57927
		112	1.02394		0.17065		1.6879
		112.083	1.03919		0.18592		1.62107
		112.167	1.09268		0.19503		1.66223
		112.25	1.13557		0.19251		1.63983
		112.333	1.15277		0.2477		1.74567
		112.417	1.01242		0.26241		1.56586
		112.5	1.13779		0.28693		1.72065
		112.583	1.11769		0.22375		1.67416
		112.667	1.07345		0.14753		1.69494
		112.751	1.13678		0.18606		1.72484
		112.834	1.00775		0.16659		1.68561
		112.917	1.11642		0.25219		1.69261
		113	1.01468		0.13535		1.6317
		113.083	1.13216		0.342		1.68781
		113.167	1.10551		0.20791		1.61665
		113.25	1.12436		0.28119		1.62578
		113.333	1.13928		0.20105		1.59193
		113.417	1.12275		0.12021		1.69236
		113.5	1.12428		0.23201		1.68912
		113.583	1.10565		0.26185		1.59644
		113.667	1.01804		0.35335		1.67909
		113.75	1.14499		0.22923		1.63925
		113.835	1.12245		0.27152		1.67954
		113.917	1.13373		0.22865		1.69608
		114.001	1.10525		0.17541		1.68859
		114.083	1.0465		0.26227		1.67275
		114.167	1.12553		0.20763		1.60246
		114.25	1.14619		0.19306		1.68922
		114.333	1.12897		0.20805		1.6845
		114.417	1.01765		0.11055		1.69862
		114.5	1.10677		0.13044		1.62634
		114.583	1.11319		0.21743		1.68793
		114.667	1.11738		0.12414		1.68784
		114.75	1.11574		0.21043		1.71531
		114.833	1.14445		0.20791		1.57704
		114.918	1.12058		0.23733		1.61276
		115.001	1.08798		0.24013		1.73919
		115.084	1.0413		0.13464		1.59927
		115.167	1.12605		0.22094		1.55544
		115.25	1.11554		0.21281		1.68106
		115.333	1.12587		0.30459		1.60703
		115.417	1.04683		0.22192		1.64849
		115.5	1.04913		0.17779		1.67432
		115.583	1.06836		0.22206		1.62872
		115.667	1.03043		0.09695		1.57249
		115.75	1.11609		0.20539		1.663
		115.833	1.10476		0.20413		1.71436
		115.917	1.0505		0.19236		1.7228
		116.001	1.10681		0.23257		1.67269
		116.084	1.12333		0.20062		1.67468
		116.167	1.10319		0.17793		1.65878
		116.25	1.11551		0.21842		1.64577
		116.333	1.11452		0.18059		1.5349
		116.417	1.00953		0.20567		1.57006
		116.5	1.08115		0.24616		1.67504
		116.583	1.11884		0.09205		1.59552
		116.667	1.03887		0.12862		1.64584
		116.75	1.04602		0.2512		1.55935
		116.833	1.11659		0.10872		1.64989
		116.917	1.09543		0.23425		1.664
		117	0.99881		0.09233		1.64646
		117.083	1.07068		0.23201		1.68051
		117.168	1.06859		0.22234		1.56739
		117.251	1.0119		0.2278		1.54816
		117.334	1.01064		0.13142		1.63111
		117.417	1.05295		0.11545		1.56657
		117.5	1.00079		0.20133		1.65655
		117.583	1.04875		0.09051		1.57444
		117.667	1.11574		0.21856		1.65522
		117.75	1.12008		0.14977		1.61122
		117.833	1.10836		0.24027		1.6439
		117.917	0.97925		0.09737		1.78315
		118	1.1132		0.21549		1.55159
		118.083	1.0011		0.25415		1.69945
		118.167	1.05196		0.22626		1.66562
		118.251	1.09921		0.22654		1.5632
		118.334	1.10809		0.29549		1.66687
		118.417	1.08897		0.21268		1.56479
		118.5	0.99136		0.23831		1.70113
		118.583	1.10987		0.18536		1.67514
		118.667	0.98011		0.24714		1.64983
		118.75	0.97005		0.11293		1.69064
		118.833	1.09385		0.25975		1.58287
		118.917	1.11227		0.23313		1.63352
		119	1.08841		0.19292		1.57161
		119.083	0.98935		0.1338		1.69171
		119.168	1.13735		0.29422		1.68735
		119.251	1.09176		0.26731		1.66149
		119.334	1.00279		0.23775		1.74566
		119.417	1.00761		0.36694		1.59118
		119.5	1.07654		0.2379		1.5959
		119.583	1.09166		0.16253		1.6759
		119.667	1.01258		0.26746		1.57401
		119.75	1.10875		0.19965		1.68366
		119.833	1.09614		0.22458		1.71932
		119.917	1.11692		0.28259		1.58215
		120	1.09041		0.27768		1.71479
		120.083	1.09555		0.27362		1.79235
		120.167	1.08888		0.28328		1.71186
		120.251	1.00877		0.39524		1.78471
		120.334	1.11217		0.16477		1.71491
		120.417	1.10603		0.26087		1.79478
		120.5	1.14627		0.20862		1.72536
		120.583	1.04345		0.29043		1.70002
		120.667	1.11894		0.28749		1.71348
		120.75	1.13362		0.32757		1.81046
		120.833	1.14556		0.26619		1.60692
		120.917	1.12881		0.23957		1.65011
		121	1.11703		0.28301		1.61527
		121.083	1.15759		0.15916		1.62422
		121.167	1.06885		0.26367		1.72203
		121.25	1.07313		0.34354		1.72187
		121.333	1.10467		0.16252		1.75338
		121.418	1.13875		0.13843		1.83202
		121.501	1.0974		0.24868		1.83455
		121.583	1.10913		0.26717		1.70721
		121.667	1.02992		0.28315		1.65093
		121.75	1.1175		0.36274		1.73348
		121.833	1.0109		0.16225		1.65059
		121.917	1.13716		0.15286		1.62408
		122	1.13946		0.23467		1.62807
		122.083	1.10792		0.23803		1.68344
		122.167	1.09617		0.31566		1.70323
		122.25	1.11963		0.1565		1.78031
		122.335	1.10565		0.25023		1.62535
		122.417	1.04144		0.15916		1.61613
		122.5	1.15772		0.2124		1.5914
		122.583	1.14454		0.13829		1.80018
		122.667	0.99566		0.13941		1.62513
		122.75	1.126		0.13829		1.81861
		122.833	1.14285		0.27012		1.60767
		122.917	1.1186		0.31679		1.68352
		123	1.10503		0.23649		1.70078
		123.083	0.99254		0.19825		1.60086
		123.167	1.02425		0.24672		1.5947
		123.25	1.01072		0.11937		1.68453
		123.333	1.10768		0.33934		1.69525
		123.417	1.01391		0.33822		1.80578
		123.5	1.11049		0.18718		1.5612
		123.583	1.01649		0.2229		1.73516
		123.667	1.02755		0.23299		1.55834
		123.75	1.05157		0.26622		1.67353
		123.833	0.99993		0.23495		1.60093
		123.918	1.08474		0.11405		1.5674
		124.001	1.12941		0.33387		1.66421
		124.084	1.12593		0.19489		1.56776
		124.167	1.10304		0.23607		1.65647
		124.25	1.08079		0.12414		1.74146
		124.333	1.01913		0.21492		1.62914
		124.417	1.06956		0.1918		1.5623
		124.5	1.09447		0.30376		1.54537
		124.583	1.09476		0.3144		1.55148
		124.667	0.99137		0.22893		1.67323
		124.75	1.02905		0.218		1.54365
		124.833	0.96871		0.21086		1.59451
		124.917	1.04591		0.11671		1.55638
		125	1.10156		0.21366		1.55418
		125.083	1.09561		0.21982		1.55931
		125.168	1.06421		0.24644		1.55776
		125.25	1.05499		0.24938		1.63114
		125.333	0.98566		0.12946		1.65725
		125.417	0.99174		0.23411		1.60262
		125.5	1.00677		0.23047		1.66936
		125.583	1.10174		0.26283		1.67228
		125.667	1.04634		0.2264		1.65439
		125.75	1.04387		0.22039		1.53174
		125.833	0.97421		0.27152		1.7446
		125.917	1.08364		0.1967		1.59189
		126	0.96737		0.219		1.56288
		126.083	0.96792		0.26759		1.64635
		126.167	1.00145		0.31441		1.64355
		126.251	1.08449		0.32281		1.63932
		126.334	1.09707		0.2271		1.64222
		126.417	0.97832		0.17331		1.66709
		126.5	1.10374		0.25499		1.64426
		126.583	1.09469		0.25232		1.76487
		126.667	1.0516		0.20624		1.56388
		126.75	1.10848		0.28427		1.59684
		126.833	1.11042		0.19979		1.78862
		126.917	1.04024		0.13268		1.6579
		127	1.11031		0.28623		1.56319
		127.083	1.08599		0.25708		1.648
		127.167	1.10735		0.24798		1.51548
		127.251	1.09986		0.16743		1.53804
		127.334	1.09178		0.28706		1.80024
		127.417	1.11662		0.19293		1.56799
		127.5	1.08347		0.16378		1.802
		127.583	0.99971		0.27558		1.57262
		127.667	1.03391		0.34382		1.77575
		127.75	1.09029		0.17625		1.67879
		127.833	1.11117		0.39846		1.57652
		127.917	1.08707		0.25891		1.57702
		128	1.11598		0.28427		1.69532
		128.083	1.09281		0.19167		1.70764
		128.167	0.98412		0.25064		1.69603
		128.25	1.10901		0.2456		1.69828
		128.333	1.01914		0.27544		1.58629
		128.417	1.09222		0.17443		1.59138
		128.5	0.99204		0.24602		1.60094
		128.583	0.995		0.26941		1.66375
		128.667	1.04917		0.23846		1.74065
		128.751	1.11447		0.20455		1.72723
		128.834	1.13277		0.27179		1.62845
		128.918	1.12781		0.28469		1.70243
		129.001	1.02672		0.20022		1.73417
		129.083	1.14463		0.28734		1.69946
		129.167	1.06983		0.20694		1.681
		129.25	1.06417		0.27754		1.59468
		129.333	1.10292		0.27082		1.60818
		129.417	1.02211		0.283		1.5756
		129.5	1.12983		0.24462		1.67901
		129.583	1.05769		0.15566		1.55161
		129.667	1.05321		0.2732		1.57828
		129.75	1.11206		0.2096		1.61609
		129.834	1.12812		0.30528		1.68707
		129.917	1.13412		0.28763		1.80211
		130.001	1.1227		0.24294		1.581
		130.083	1.14613		0.24448		1.65538
		130.167	1.1124		0.3193		1.76191
		130.25	1.13806		0.23033		1.56308
		130.333	1.09827		0.24476		1.67443
		130.417	1.04066		0.15818		1.79751
		130.5	1.08271		0.26423		1.58111
		130.583	1.14447		0.27376		1.55859
		130.667	1.10997		0.19069		1.62452
		130.75	1.12969		0.26409		1.58877
		130.833	1.11823		0.27642		1.67455
		130.917	1.07198		0.2138		1.55403
		131	1.11944		0.17653		1.70859
		131.083	1.06555		0.33121		1.57054
		131.168	1.11078		0.26199		1.66383
		131.25	1.11927		0.2746		1.56811
		131.334	1.13479		0.33822		1.6536
		131.417	1.12923		0.25975		1.56715
		131.5	1.1326		0.25373		1.68192
		131.583	1.11058		0.23958		1.56724
		131.667	1.13063		0.17612		1.55326
		131.75	1.12026		0.26928		1.59062
		131.833	1.10722		0.24182		1.58078
		131.917	1.12752		0.29254		1.78528
		132	1.07608		0.16589		1.546
		132.083	1.06769		0.23467		1.66565
		132.167	1.0042		0.21675		1.66779
		132.25	1.13749		0.20848		1.67568
		132.335	0.96773		0.23566		1.54529
		132.417	1.13065		0.23775		1.54015
		132.501	1.02106		0.22459		1.68172
		132.584	1.03572		0.24448		1.54068
		132.667	1.10559		0.27642		1.67314
		132.75	1.07699		0.26059		1.65234
		132.833	1.11705		0.36176		1.51498
		132.917	1.04497		0.13857		1.53555
		133	1.09781		0.25261		1.56843
		133.083	1.09028		0.21198		1.55803
		133.167	1.0113		0.18522		1.58987
		133.25	1.09489		0.23607		1.53432
		133.333	1.06293		0.26591		1.65206
		133.417	1.05971		0.24966		1.61947
		133.5	1.09764		0.28609		1.56384
		133.583	1.08993		0.19769		1.65108
		133.668	1.11694		0.25093		1.65331
		133.75	1.08984		0.13871		1.56949
		133.833	1.12808		0.13787		1.54308
		133.917	1.08395		0.18508		1.66072
		134	1.06028		0.17303		1.53413
		134.083	0.98985		0.22374		1.53232
		134.167	1.12798		0.22571		1.67254
		134.25	1.10358		0.24125		1.55811
		134.333	0.98914		0.23804		1.66846
		134.417	1.05776		0.14375		1.75845
		134.5	1.10397		0.25989		1.67448
		134.583	1.10675		0.19979		1.65007
		134.668	1.11959		0.24476		1.55613
		134.751	1.05003		0.12946		1.57936
		134.834	1.07591		0.34453		1.53998
		134.917	1.04083		0.2463		1.53601
		135	0.9853		0.2229		1.56638
		135.083	0.99637		0.14277		1.56077
		135.167	1.09374		0.16281		1.64874
		135.25	1.10563		0.2421		1.64946
		135.333	1.00144		0.25036		1.71284
		135.417	1.09265		0.153		1.76956
		135.5	1.07101		0.26801		1.66878
		135.583	1.07931		0.11769		1.6742
		135.667	1.11064		0.26031		1.5395
		135.75	0.98293		0.2627		1.66444
		135.834	1.01344		0.20106		1.64412
		135.917	1.13526		0.13731		1.56036
		136	1.13093		0.25975		1.74782
		136.083	1.12619		0.1827		1.56012
		136.167	1.04229		0.28275		1.70409
		136.25	0.97824		0.35392		1.62952
		136.333	1.13347		0.25387		1.52901
		136.417	0.99403		0.2704		1.66738
		136.5	1.01171		0.28931		1.53564
		136.583	1.10404		0.25568		1.56115
		136.667	1.11155		0.25261		1.64598
		136.75	1.08209		0.23831		1.53777
		136.833	0.99161		0.28272		1.63663
		136.918	1.06952		0.17892		1.58391
		137	1.09995		0.13703		1.60335
		137.083	1.10187		0.26339		1.65133
		137.167	1.02153		0.31369		1.63927
		137.25	0.97658		0.36288		1.76094
		137.333	1.11652		0.29422		1.54374
		137.417	0.97861		0.38796		1.62147
		137.5	1.12587		0.28244		1.66027
		137.583	1.11835		0.28595		1.56415
		137.667	1.10356		0.27432		1.62176
		137.75	1.09295		0.16631		1.5563
		137.833	1.08983		0.29716		1.5318
		137.917	0.98742		0.21969		1.63395
		138	1.01773		0.27572		1.77345
		138.083	1.08253		0.28847		1.65609
		138.167	1.06434		0.2732		1.70906
		138.25	1.12168		0.22277		1.5719
		138.333	1.10881		0.29576		1.61255
		138.417	1.10661		0.24728		1.5854
		138.5	1.12003		0.29771		1.71606
		138.584	1.03448		0.27502		1.52315
		138.667	1.03223		0.24896		1.61376
		138.75	1.12851		0.22837		1.64307
		138.833	1.10745		0.16967		1.51564
		138.917	0.99584		0.18452		1.62282
		139	0.98268		0.1771		1.71089
		139.083	1.02052		0.18228		1.51344
		139.167	1.11889		0.20876		1.59688
		139.25	1.10435		0.31257		1.6273
		139.333	1.09759		0.27265		1.53049
		139.417	1.08108		0.17275		1.51796
		139.5	0.99969		0.17122		1.61582
		139.584	1.10239		0.36331		1.65223
		139.667	1.10558		0.29212		1.66978
		139.75	0.9968		0.2903		1.53849
		139.833	1.09963		0.27236		1.51005
		139.917	1.02649		0.30683		1.63061
		140	1.00355		0.38599		1.7346
		140.083	1.01964		0.27446		1.621
		140.167	1.05676		0.28371		1.54054
		140.25	0.98893		0.23678		1.57886
		140.333	1.07574		0.29856		1.6238
		140.417	1.09377		0.175		1.56404
		140.5	1.00764		0.16603		1.62833
		140.583	1.06176		0.28721		1.539
		140.668	1.1023		0.19279		1.65698
		140.75	1.05195		0.25894		1.62376
		140.833	0.97919		0.40534		1.53
		140.917	1.11165		0.24322		1.60596
		141	1.07727		0.18873		1.62905
		141.083	1.01616		0.25373		1.63033
		141.167	0.98978		0.27908		1.7582
		141.25	1.12641		0.17892		1.57779
		141.333	1.10842		0.25794		1.47162
		141.417	1.09853		0.2959		1.5209
		141.5	1.0641		0.17262		1.53411
		141.583	1.00574		0.17066		1.68189
		141.668	1.11906		0.26816		1.61666
		141.751	1.0715		0.18074		1.54222
		141.833	1.06895		0.19532		1.74097
		141.917	0.98289		0.32505		1.54922
		142	1.10717		0.27349		1.52794
		142.083	1.12732		0.24308		1.6418
		142.167	0.99573		0.25835		1.71458
		142.25	1.07051		0.27951		1.58875
		142.333	1.08598		0.21451		1.64157
		142.417	0.97985		0.27348		1.60921
		142.5	1.03049		0.25387		1.65466
		142.583	1.10812		0.24518		1.60874
		142.667	1.07859		0.35294		1.62285
		142.751	1.01284		0.14165		1.66511
		142.834	1.12389		0.13198		1.66057
		142.917	1.1131		0.14936		1.64772
		143	0.99956		0.13423		1.64748
		143.083	1.10068		0.24182		1.59679
		143.167	1.11758		0.20848		1.6886
		143.25	1.14702		0.2477		1.6949
		143.333	1.11857		0.13787		1.65207
		143.417	1.13237		0.28553		1.58114
		143.5	1.1099		0.2847		1.54837
		143.583	1.13351		0.34803		1.66249
		143.667	1.05933		0.22501		1.5917
		143.75	1.07775		0.1502		1.67742
		143.833	1.09666		0.21394		1.54186
		143.917	1.15382		0.2442		1.63662
		144.001	1.12252		0.15608		1.60746
		144.084	1.02521		0.22136		1.71685
		144.167	1.06169		0.31749		1.55701
		144.25	1.16451		0.14628		1.67219
		144.333	1.05079		0.14964		1.65954
		144.417	1.15768		0.284		1.66307
		144.5	1.05202		0.27208		1.65134
		144.583	1.13031		0.21717		1.693
		144.667	1.05007		0.14782		1.70362
		144.75	1.12047		0.28581		1.57185
		144.833	1.11265		0.26172		1.5719
		144.917	1.15632		0.30712		1.59969
		145	1.14497		0.26073		1.5674
		145.083	1.15658		0.28105		1.56073
		145.168	1.05379		0.24114		1.64039
		145.251	1.15013		0.13339		1.67929
		145.333	1.14795		0.2026		1.57796
		145.417	1.07218		0.15048		1.66142
		145.5	1.03842		0.25737		1.68805
		145.583	1.07628		0.20947		1.65251
		145.667	1.04241		0.23201		1.57987
		145.75	1.09213		0.262		1.57334
		145.833	1.151		0.24658		1.69189
		145.917	1.14458		0.12078		1.57201
		146	1.1288		0.14137		1.69556
		146.083	1.02785		0.26144		1.66182
		146.167	1.06474		0.26115		1.56683
		146.25	1.16283		0.22039		1.68416
		146.333	1.09749		0.24995		1.79923
		146.417	1.09183		0.28175		1.79768
		146.5	1.12753		0.21408		1.64686
		146.584	1.12097		0.33963		1.59505
		146.667	1.13074		0.27197		1.67406
		146.75	1.1352		0.34762		1.66257
		146.833	1.06721		0.28133		1.61893
		146.917	1.14399		0.124		1.68494
		147	1.12458		0.27012		1.57193
		147.083	1.1152		0.26494		1.55546
		147.167	1.05814		0.24406		1.63682
		147.25	1.14439		0.13395		1.66974
		147.333	1.11743		0.12526		1.58361
		147.417	1.11562		0.24673		1.52867
		147.5	1.06735		0.23607		1.66813
		147.585	1.07336		0.15118		1.66036
		147.667	0.99979		0.24715		1.6754
		147.751	1.04496		0.18677		1.56055
		147.833	1.11128		0.2676		1.58016
		147.917	1.10527		0.25275		1.65588
		148	1.12517		0.24112		1.60286
		148.083	1.04026		0.25008		1.60709
		148.167	1.00074		0.15916		1.57326
		148.25	1.07956		0.15272		1.54022
		148.333	1.03803		0.24266		1.63698
		148.417	1.00006		0.14824		1.74219
		148.5	1.10927		0.25962		1.7083
		148.583	1.09128		0.24659		1.75989
		148.667	1.1021		0.16813		1.54057
		148.75	1.08467		0.39035		1.56547
		148.834	1.09452		0.15692		1.54566
		148.917	0.99567		0.23131		1.56047
		149	1.07213		0.33752		1.55105
		149.083	1.05213		0.15146		1.55208
		149.167	1.01993		0.22109		1.66753
		149.25	1.06698		0.26662		1.59695
		149.333	1.06495		0.13675		1.66079
		149.417	1.09069		0.2592		1.66209
		149.5	1.08872		0.25793		1.63464
		149.583	1.0096		0.34607		1.56751
		149.667	0.98656		0.2718		1.53705
		149.751	1.03766		0.1516		1.53708
		149.834	1.10251		0.25345		1.56023
		149.918	1.08157		0.26382		1.73133
		150	0.96811		0.26914		1.64806
		150.083	1.05778		0.26228		1.53571
		150.167	1.1197		0.19055		1.55666
		150.25	1.09859		0.26326		1.53251
		150.333	1.01786		0.27307		1.52778
		150.417	1.08593		0.25681		1.63149
		150.5	1.09318		0.18789		1.63373
		150.583	1.06312		0.26536		1.58572
		150.667	1.01587		0.1736		1.52892
		150.751	0.97993		0.28063		1.53335
		150.834	1.04733		0.25934		1.55401
		150.917	1.07994		0.23678		1.76213
		151	1.08041		0.14782		1.59879
		151.083	1.08399		0.22278		1.65446
		151.167	1.03504		0.2578		1.55727
		151.25	1.01404		0.24504		1.65219
		151.333	1.08431		0.15664		1.63662
		151.417	1.10491		0.24939		1.54077
		151.5	1.0786		0.25485		1.54858
		151.583	1.07355		0.27923		1.57273
		151.667	0.98528		0.25835		1.57795
		151.75	1.05905		0.25416		1.66478
		151.833	1.09226		0.24434		1.58995
		151.917	1.09365		0.27839		1.55896
		152	1.08159		0.20624		1.66782
		152.083	1.09448		0.25835		1.68262
		152.167	1.11498		0.17136		1.663
		152.25	1.07719		0.14025		1.57781
		152.334	1.00076		0.23958		1.65408
		152.417	0.98373		0.24435		1.66374
		152.5	1.0517		0.24841		1.54809
		152.583	1.01081		0.35014		1.67558
		152.667	1.09786		0.146		1.62366
		152.75	0.96994		0.11111		1.6192
		152.833	1.10497		0.27714		1.65641
		152.917	1.10805		0.21731		1.70971
		153	1.11319		0.23174		1.65896
		153.083	1.12285		0.24939		1.52846
		153.167	1.00218		0.21843		1.57598
		153.25	1.11286		0.2379		1.57564
		153.333	1.10178		0.24182		1.67101
		153.418	0.98901		0.2337		1.66332
		153.5	1.10291		0.2309		1.68585
		153.583	1.06366		0.18705		1.62552
		153.667	1.08783		0.2358		1.67838
		153.75	1.10055		0.18004		1.55039
		153.833	0.99599		0.14432		1.57022
		153.917	1.09767		0.1254		1.68904
		154	1.12312		0.13451		1.56401
		154.083	1.07093		0.22376		1.53108
		154.167	1.11122		0.24225		1.65985
		154.25	0.97253		0.12638		1.58032
		154.333	1.113		0.25486		1.62283
		154.417	1.09404		0.22557		1.75008
		154.501	1.10477		0.21871		1.67061
		154.584	1.11538		0.21422		1.70778
		154.667	1.12349		0.12848		1.55056
		154.75	1.12271		0.13367		1.61291
		154.833	1.15172		0.10607		1.57959
		154.917	1.04774		0.15651		1.54203
		155	0.99813		0.21632		1.67984
		155.083	1.07536		0.14684		1.65973
		155.167	1.11096		0.21955		1.6527
		155.25	1.0248		0.13955		1.68361
		155.333	1.10677		0.23188		1.65678
		155.417	0.99375		0.25808		1.55822
		155.5	1.01858		0.11083		1.5496
		155.583	1.0787		0.20596		1.65199
		155.667	1.14224		0.09346		1.63589
		155.75	1.01011		0.23342		1.65488
		155.834	1.01801		0.21409		1.74128
		155.917	1.02413		0.1834		1.74047
		156	1.07922		0.23524		1.54802
		156.083	0.99489		0.22305		1.66564
		156.167	0.99553		0.22445		1.63904
		156.25	1.00168		0.24869		1.58295
		156.333	1.09104		0.22123		1.52235
		156.417	1.10334		0.18971		1.56116
		156.5	1.01363		0.10327		1.51661
		156.583	1.10223		0.24168		1.53656
		156.667	1.08301		0.11391		1.53373
		156.75	1.00905		0.23888		1.62857
		156.833	1.03595		0.23174		1.58493
		156.918	1.00026		0.22207		1.63649
		157	1.06872		0.21156		1.50839
		157.083	0.97515		0.2599		1.60535
		157.167	0.97707		0.13871		1.73596
		157.25	1.03387		0.24183		1.65658
		157.333	1.08424		0.16281		1.49207
		157.417	1.08229		0.23566		1.50807
		157.5	1.06358		0.23286		1.63545
		157.583	0.95627		0.22207		1.50701
		157.667	0.98138		0.23048		1.61063
		157.75	1.08593		0.21829		1.60637
		157.833	1.00418		0.2372		1.61841
		157.917	1.07644		0.32422		1.51947
		158	1.06426		0.23356		1.48471
		158.083	0.94344		0.24715		1.6113
		158.167	1.05702		0.24281		1.72715
		158.251	0.96451		0.24855		1.65734
		158.334	0.94424		0.18046		1.73318
		158.417	1.00846		0.22698		1.71148
		158.5	0.98989		0.17178		1.61956
		158.583	1.07813		0.28904		1.60781
		158.667	1.0408		0.30348		1.52357
		158.75	1.08018		0.18634		1.49051
		158.833	1.06298		0.25275		1.49008
		158.917	1.08994		0.26662		1.48571
		159	1.05605		0.23622		1.52503
		159.083	1.06205		0.25878		1.60908
		159.167	1.07152		0.23916		1.59513
		159.25	1.04781		0.28652		1.62785
		159.333	1.0506		0.13787		1.72313
		159.417	1.0629		0.22291		1.585
		159.5	0.9906		0.2176		1.47425
		159.583	0.94488		0.15118		1.61827
		159.668	1.08917		0.31511		1.63016
		159.751	0.96709		0.255		1.6405
		159.834	0.94389		0.20807		1.62289
		159.917	1.0322		0.26396		1.50903
		160	1.06059		0.204		1.52427
		160.083	1.05251		0.22263		1.50063
		160.167	0.99622		0.3402		1.51267
		160.25	0.97701		0.27489		1.55304
		160.333	1.07985		0.24295		1.50095
		160.417	1.08331		0.2784		1.73277
		160.5	1.06631		0.30754		1.71727
		160.583	1.06524		0.3238		1.60221
		160.668	0.98024		0.25107		1.69329
		160.751	0.98572		0.23902		1.63326
		160.833	1.0228		0.12526		1.5934
		160.917	1.05461		0.22166		1.51055
		161	0.96665		0.27223		1.56592
		161.083	0.98592		0.16856		1.52979
		161.167	1.07698		0.28708		1.61688
		161.25	1.05803		0.24855		1.57112
		161.333	0.98434		0.1453		1.65581
		161.417	1.10503		0.20191		1.72531
		161.5	1.05473		0.26158		1.51842
		161.583	1.05646		0.26509		1.59141
		161.667	1.11345		0.24001		1.61725
		161.75	1.10926		0.27111		1.65548
		161.835	1.00601		0.20694		1.53779
		161.917	1.11648		0.2054		1.58303
		162	1.14934		0.26677		1.65298
		162.083	1.03713		0.27854		1.508
		162.167	1.07165		0.26074		1.58821
		162.25	1.09095		0.15203		1.50805
		162.333	1.05592		0.1757		1.73214
		162.417	1.11918		0.26789		1.60742
		162.5	1.09907		0.24169		1.54694
		162.585	1.09886		0.22936		1.61138
		162.667	1.1384		0.24002		1.50162
		162.75	1.0904		0.22964		1.5604
		162.833	1.01212		0.27715		1.59761
		162.917	1.0651		0.23146		1.59173
		163	1.06002		0.14796		1.54278
		163.083	1.07133		0.23301		1.54264
		163.167	1.13243		0.14572		1.52368
		163.25	1.05229		0.26649		1.61188
		163.333	1.04815		0.26116		1.58844
		163.417	1.12111		0.15917		1.67088
		163.5	1.12998		0.23665		1.76421
		163.583	1.11347		0.26144		1.64939
		163.667	1.14582		0.29171		1.57131
		163.751	1.13487		0.22025		1.66025
		163.834	1.12236		0.15385		1.6753
		163.917	1.13229		0.24043		1.64624
		164	1.06625		0.24603		1.55802
		164.083	1.13506		0.12162		1.63592
		164.167	1.04551		0.23202		1.62297
		164.25	1.14189		0.23524		1.54904
		164.333	1.15497		0.13647		1.67515
		164.417	1.13272		0.31554		1.53796
		164.5	1.13665		0.3161		1.65487
		164.583	1.0575		0.21521		1.64383
		164.667	1.02029		0.13787		1.535
		164.751	1.12021		0.15525		1.55647
		164.834	1.03354		0.08239		1.64194
		164.917	1.10406		0.20443		1.66082
		165	1.12098		0.21703		1.56799
		165.083	1.02333		0.27098		1.53403
		165.167	1.01035		0.15258		1.56081
		165.25	1.14895		0.19741		1.61917
		165.333	1.01789		0.20736		1.63873
		165.417	1.1157		0.34594		1.60081
		165.5	1.07723		0.19068		1.55959
		165.583	1.04465		0.22768		1.6206
		165.667	1.12949		0.12765		1.51832
		165.75	1.16288		0.35435		1.73603
		165.833	1.1122		0.27154		1.62177
		165.918	1.01847		0.09037		1.63142
		166	1.1249		0.25556		1.53578
		166.084	1.02184		0.21702		1.65187
		166.167	1.11156		0.20119		1.66101
		166.25	1.10552		0.26355		1.5422
		166.333	1.12918		0.16995		1.75053
		166.417	1.02835		0.19685		1.63605
		166.5	1.14244		0.26074		1.57092
[truncated: 7,391 more rows]

## Sheet: Fig. 3d
		Time (min)		Voltage (mW)		Voltage (mW)		Voltage (mW)
				Sorption heating		Radiative cooling		Sorption heating & radiative cooling
		0
		0.08332		4.85358		59.4146		56.9349
		0.16665		4.85411		59.4205		56.9826
		0.24998		4.75098		59.7546		57.0163
		0.33332		4.71858		59.869		57.0216
		0.4167		4.74602		59.7644		57.0168
		0.49998		4.71743		59.6979		57.0165
		0.58335		4.71894		59.4612		57.0162
		0.66757		4.70487		59.3133		57.0349
		0.75007		4.68294		59.254		57.0649
		0.83333		4.65828		59.3416		58.9609
		0.91665		4.67233		59.3729		67.1521
		1.00007		4.71889		59.0779		76.5913
		1.08332		4.71605		58.9644		80.1029
		1.16665		4.70326		59.0455		82.0308
		1.24998		4.65768		59.1803		83.3228
		1.33332		4.66052		59.3825		84.8926
		1.41673		4.69386		59.5504		85.4479
		1.49998		4.70856		59.7359		86.2721
		1.5843		4.73936		59.7263		86.9062
		1.6667		4.79254		59.4924		87.4783
		1.74998		4.81501		59.3181		88.2174
		1.83332		4.85289		59.2868		88.9649
		1.91665		4.87169		59.3814		89.6506
		2.00007		4.8316		59.5064		90.5184
		2.08332		4.77303		59.6877		91.2496
		2.16665		4.74903		59.5839		91.9894
		2.25002		4.65155		59.4781		92.734
		2.33428		4.63717		59.4498		93.4479
		2.41693		4.67126		59.6147		94.2863
		2.49998		4.70147		59.8235		95.1013
		2.58333		4.70716		59.9153		95.8786
		2.66668		4.70361		59.6131		96.4895
		2.74998		4.6869		59.8723		97.1742
		2.83332		4.64245		60.0821		97.8608
		2.91673		4.44495		60.1108		98.5486
		2.99998		4.24006		60.0547		99.1332
		3.08422		4.14967		60.099		99.7241
		3.1668		3.95091		60.301		100.341
		3.24998		3.73003		60.0457		100.81
		3.33332		3.79785		60.0086		101.297
		3.41665		3.98977		60.0766		101.916
		3.49998		4.22043		60.224		102.559
		3.58332		4.56755		60.3493		103.034
		3.66665		4.93135		60.4724		103.687
		3.75005		5.2786		60.6016		104.002
		3.83332		5.68377		60.5893		104.266
		3.91665		6.08365		60.6566		104.681
		3.99998		6.42972		60.7849		105.002
		4.08427		6.79739		60.7808		105.46
		4.16665		7.18725		60.7255		105.787
		4.24998		7.59944		60.6073		105.993
		4.33332		8.01947		60.83		106.573
		4.41665		8.45109		60.9678		106.967
		4.49998		8.83207		61.0913		107.444
		4.58332		9.16302		61.0834		107.625
		4.66665		9.40706		61.0925		107.922
		4.74998		9.63963		61.1841		108.22
		4.83332		9.90657		61.2533		108.385
		4.91665		10.1691		61.3768		108.682
		5.001		10.4046		61.4435		109.073
		5.08343		10.6154		61.6028		109.324
		5.16667		10.7745		61.7972		109.508
		5.25		10.9366		61.8051		109.555
		5.33332		11.1131		61.7928		109.65
		5.41665		11.2953		61.621		109.813
		5.49998		11.439		61.5483		109.942
		5.58332		11.6249		61.5954		110.077
		5.66665		11.753		61.6663		110.232
		5.75003		11.8476		61.8203		110.581
		5.83332		11.9565		61.868		110.735
		5.91667		12.095		61.7471		110.731
		6.00067		12.2751		61.9295		110.852
		6.08332		12.479		62.0125		110.949
		6.16667		12.6563		62.0083		110.959
		6.24998		12.742		62.0767		111.089
		6.3334		12.8176		62.0935		111.291
		6.41808		12.8742		61.8777		111.129
		6.50085		12.9552		61.9224		111.145
		6.58332		13.0426		61.923		111.154
		6.66665		13.1076		61.6302		111.138
		6.74998		13.175		61.1666		111.05
		6.83332		13.2911		60.8666		110.875
		6.91667		13.3722		60.5231		110.665
		6.99998		13.3951		60.2116		110.596
		7.08332		13.2942		60.0325		110.568
		7.16667		13.2088		59.9754		110.855
		7.2514		13.2399		60.0027		110.931
		7.33383		13.312		59.8575		110.903
		7.41665		13.3229		59.7903		110.959
		7.49998		13.3751		59.6394		111.005
		7.58337		13.4183		59.3091		110.898
		7.66665		13.4097		59.0102		110.805
		7.74998		13.3775		59.0511		111.115
		7.83332		13.439		59.0077		111.107
		7.9167		13.4235		58.8768		111.097
		8		13.4736		58.9167		111.38
		8.08333		13.5069		59.0425		111.489
		8.1678		13.5065		59.0678		111.508
		8.25013		13.5304		59.0818		111.591
		8.33333		13.5321		58.878		111.557
		8.41668		13.5164		58.839		111.702
		8.49998		13.5557		58.9554		111.742
		8.5834		13.556		58.9413		111.705
		8.66777		13.5247		59.0327		111.88
		8.75013		13.556		59.1199		112.041
		8.83333		13.566		59.069		112.165
		8.9167		13.5691		59.0838		112.191
		8.99998		13.5755		59.1754		112.215
		9.08333		13.5803		59.1031		112.238
		9.16665		13.5471		59.3442		112.554
		9.24998		13.5896		59.3699		112.708
		9.33332		13.6377		59.4036		112.896
		9.41665		13.6321		59.5892		113.064
		9.50005		13.6152		59.5628		113.229
		9.58332		13.6047		59.6838		113.239
		9.66807		13.6427		59.8267		113.421
		9.75063		13.6591		59.9613		113.528
		9.83332		13.6635		60.181		113.749
		9.91665		13.6909		60.4561		113.951
		9.99998		13.7021		60.6514		114.275
		10.0833		13.7288		60.804		114.283
		10.1667		13.8318		60.7359		114.332
		10.25		13.8861		60.6621		114.55
		10.3333		13.8603		60.7981		114.783
		10.4167		13.9314		60.9811		114.824
		10.5		14.008		60.9696		114.773
		10.5833		14.1471		60.9433		114.773
		10.6668		14.2872		60.9237		114.763
		10.7509		14.3197		60.8597		114.746
		10.8335		14.3194		60.8676		114.886
		10.9167		14.2858		61.0278		115.138
		11.0001		14.3215		61.0677		115.145
		11.0833		14.3171		61.1402		115.253
		11.1667		14.3072		61.3809		115.334
		11.25		14.4441		61.4491		115.401
		11.3333		14.648		61.4145		115.341
		11.4167		14.738		61.3137		115.27
		11.5		14.8305		61.2638		115.338
		11.5833		14.9208		61.4746		115.517
		11.6667		14.9832		61.4688		115.405
		11.75		15.0812		61.4139		115.398
		11.8346		15.1583		61.6013		115.636
		11.9171		15.209		61.8032		115.751
		12		15.2349		61.8385		115.589
		12.0834		15.2433		61.8472		115.415
		12.1667		15.233		61.8039		115.402
		12.25		15.2101		61.7212		115.492
		12.3333		15.2074		61.7169		115.449
		12.4167		15.262		61.6897		115.468
		12.5		15.3455		61.6112		115.389
		12.5833		15.4024		61.68		115.436
		12.6667		15.4396		61.7157		115.396
		12.7501		15.5006		61.9034		115.402
		12.8333		15.5629		61.986		115.316
		12.9181		15.578		61.9644		115.269
		13.0006		15.578		61.8493		115.169
		13.0833		15.589		61.8518		115.048
		13.1667		15.5938		61.6215		114.819
		13.25		15.6054		61.4651		114.779
		13.3333		15.5822		61.4544		114.81
		13.4167		15.5435		61.5796		114.865
		13.5001		15.5326		61.6123		114.752
		13.5833		15.5226		61.5199		114.555
		13.6667		15.5036		61.4701		114.511
		13.75		15.4431		61.5763		114.585
		13.8333		15.4565		61.6365		114.528
		13.9167		15.3729		61.6433		114.469
		14.0001		15.3677		61.7026		114.365
		14.0842		15.3799		61.6101		114.15
		14.1669		15.4603		61.6		114.035
		14.25		15.4821		61.5159		113.908
		14.3334		15.459		61.3696		113.778
		14.4167		15.4294		61.3144		113.802
		14.5001		15.4399		61.3934		113.795
		14.5833		15.4174		61.3306		113.527
		14.6667		15.3936		61.3106		113.441
		14.75		15.4166		61.2992		113.417
		14.8333		15.4521		61.2791		113.37
		14.9167		15.4669		61.3143		113.4
		15		15.442		61.3175		113.276
		15.0833		15.5049		61.3566		113.237
		15.1678		15.5798		61.3956		113.244
		15.2504		15.626		61.4947		113.261
		15.3333		15.6249		61.5958		113.274
		15.4167		15.6008		61.5264		113.02
		15.5001		15.594		61.2551		112.807
		15.5833		15.6121		61.0246		112.705
		15.6667		15.6864		61.1015		112.739
		15.7501		15.7369		61.279		112.772
		15.8333		15.7349		61.2541		112.696
		15.9167		15.7813		61.1026		112.552
		16		15.8758		61.0539		112.537
		16.0843		15.9349		60.9337		112.448
		16.1668		15.9834		60.8307		112.296
		16.25		16.0615		60.8577		112.251
		16.3333		16.0717		60.743		112.067
		16.4167		16.106		60.6431		112.013
		16.5		16.2177		60.7682		112.047
		16.5833		16.2181		60.979		112.245
		16.6667		16.2669		61.0492		112.175
		16.75		16.3633		60.9594		111.967
		16.8333		16.4433		61.0608		112.119
		16.9167		16.5473		61.145		112.145
		17		16.6068		61.0874		112.016
		17.0841		16.6097		60.9386		111.899
		17.1667		16.6448		60.955		111.909
		17.25		16.7148		60.931		111.826
		17.3333		16.7968		60.7441		111.628
		17.4167		16.8705		60.7229		111.514
		17.5		16.8704		60.6041		111.406
		17.5834		16.8985		60.8323		111.562
		17.6667		16.9965		60.7747		111.311
		17.7511		17.0832		60.7844		111.278
		17.8338		17.183		60.7763		111.208
		17.9167		17.3006		60.8403		111.198
		18.0001		17.3865		60.712		111.153
		18.0833		17.4213		60.8487		111.157
		18.1667		17.4785		60.8515		111.211
		18.25		17.624		61.0211		111.404
		18.3333		17.7522		61.2286		111.446
		18.4168		17.8099		61.124		111.186
		18.5013		17.9021		61.0309		111.064
		18.5839		18.0229		60.9209		110.931
		18.6667		18.137		60.805		110.861
		18.75		18.1966		60.8957		111.04
		18.8334		18.2838		60.9637		111.081
		18.9167		18.3514		61.1177		111.091
		19		18.4445		61.3852		111.258
		19.0833		18.5421		61.2938		111.062
		19.1667		18.6231		61.2294		110.845
		19.25		18.6958		61.1556		110.854
		19.3333		18.7775		61.1702		110.886
		19.4167		18.8799		61.3201		111.025
		19.5		18.9686		61.4322		111.162
		19.5833		19.0663		61.4815		111.109
		19.6667		19.1246		61.3944		111.014
		19.7501		19.132		61.3835		111.122
		19.8333		19.0751		61.5404		111.192
		19.9167		19.1215		61.5093		111.04
		20.0014		19.1407		61.6022		111.009
		20.084		19.148		61.5553		111.013
		20.1667		19.1621		61.4711		110.936
		20.25		19.1458		61.4057		110.889
		20.3333		19.1351		61.4402		110.951
		20.4167		19.1458		61.3767		110.971
		20.5		19.1537		61.484		111.165
		20.5833		19.1607		61.5928		111.233
		20.668		19.1944		61.7221		111.332
		20.7507		19.2862		61.8084		111.336
		20.8333		19.3634		61.7519		111.357
		20.9167		19.3373		61.8438		111.424
		21		19.3483		61.857		111.405
		21.0834		19.3091		61.8506		111.493
		21.1668		19.2408		62.0018		111.547
		21.25		19.1985		62.05		111.473
		21.3333		19.1128		62.1729		111.608
		21.4167		19.0943		62.3163		111.493
		21.5		19.0697		62.4007		111.522
		21.5845		19.0727		62.4075		111.511
		21.6671		19.1153		62.4863		111.422
		21.7504		19.0958		62.2942		111.228
		21.8333		19.1026		62.3769		111.297
		21.9167		19.0778		62.4992		111.21
		22		19.0225		62.5562		111.364
		22.0833		18.948		62.6945		111.525
		22.1667		18.9085		62.8182		111.524
		22.25		18.8305		62.7078		111.283
		22.3334		18.7482		62.633		111.174
		22.4167		18.6774		62.4579		111.11
		22.5009		18.6767		62.4823		111.14
		22.5833		18.6425		62.5192		111.118
		22.6667		18.553		62.3956		110.943
		22.75		18.5235		62.258		110.85
		22.8333		18.5125		62.3331		110.965
		22.9167		18.532		62.5519		111.133
		23		18.5494		62.4894		111.03
		23.0833		18.4521		62.3802		111.024
		23.1667		18.4066		62.4225		110.929
		23.25		18.4052		62.3931		110.778
		23.3333		18.3519		62.4843		110.765
		23.4167		18.191		62.3378		110.614
		23.5		18.0809		62.1466		110.7
		23.5833		18.0675		62.184		110.837
		23.6667		17.9567		62.1906		110.746
		23.7514		17.9042		62.2891		110.709
		23.834		17.8406		62.2403		110.575
		23.9167		17.7915		62.2156		110.363
		24		17.8207		62.1172		110.193
		24.0833		17.8226		62.0801		110.191
		24.1667		17.811		62.1451		110.113
		24.25		17.827		62.1828		109.933
		24.3333		17.9404		61.9211		109.747
		24.4167		18.0081		61.8912		109.743
		24.5		18.0437		61.8067		109.631
		24.5833		18.106		61.893		109.662
		24.6667		18.1614		61.822		109.481
		24.75		18.1644		61.7142		109.342
		24.8333		18.144		61.6684		109.176
		24.9167		18.1697		61.5613		109.024
		25.0015		18.1427		61.4897		108.917
		25.0843		18.134		61.3827		108.738
		25.1668		18.1693		61.3148		108.554
		25.2501		18.2443		61.1455		108.45
		25.3334		18.2979		61.1489		108.363
		25.4167		18.3613		61.0459		108.217
		25.5		18.4825		60.8103		107.859
		25.5833		18.5973		60.8201		107.763
		25.6667		18.6193		60.9467		107.776
		25.7501		18.657		60.9858		107.766
		25.8333		18.6961		61.0209		107.726
		25.9167		18.7364		60.91		107.532
		26.0007		18.7573		60.7608		107.375
		26.0833		18.8054		60.6278		107.234
		26.1667		18.8248		60.5905		107.285
		26.25		18.9025		60.5382		107.159
		26.3333		18.9578		60.5227		106.983
		26.4167		18.926		60.3192		106.663
		26.5		18.9413		60.1012		106.557
		26.5833		18.9997		60.1479		106.613
		26.6667		19.014		60.0126		106.408
		26.75		19.0447		59.9253		106.303
		26.8333		19.0744		60.0235		106.384
		26.9167		19.1935		60.3416		106.398
		27.0012		19.3061		60.4278		106.165
		27.0837		19.4197		60.2304		105.856
		27.1668		19.5457		60.0157		105.683
		27.25		19.6288		59.9842		105.58
		27.3333		19.7082		60.0397		105.681
		27.4168		19.8419		60.1342		105.84
		27.5		19.8978		60.2394		105.791
		27.5834		19.8851		60.0667		105.547
		27.6667		19.8963		59.9776		105.454
		27.75		19.9431		59.9851		105.525
		27.8334		19.921		60.0669		105.481
		27.9167		20.0043		60.207		105.676
		28.0014		20.061		60.2897		105.737
		28.0839		20.11		60.3356		105.667
		28.1667		20.1334		60.3533		105.615
		28.25		20.0901		60.42		105.69
		28.3333		20.128		60.5491		105.811
		28.4167		20.1825		60.5933		105.858
		28.5		20.3147		60.7979		105.886
		28.5833		20.4163		60.7433		105.653
		28.6667		20.5648		60.67		105.579
		28.75		20.661		60.546		105.558
		28.8333		20.6981		60.7331		105.786
		28.9167		20.825		60.9456		105.844
		29.0014		20.9576		60.8465		105.807
		29.084		21.1		60.9216		105.731
		29.1667		21.2345		60.7015		105.481
		29.25		21.331		60.7809		105.714
		29.3333		21.4204		61.0052		105.941
		29.4167		21.5026		60.9105		105.811
		29.5		21.5334		60.8452		105.73
		29.5834		21.634		60.9495		105.901
		29.6667		21.7353		61.169		106.169
		29.75		21.8021		61.437		106.295
		29.8333		21.8175		61.4629		106.285
		29.9167		21.8173		61.539		106.373
		30.0011		21.7453		61.7489		106.537
		30.0833		21.8209		61.698		106.504
		30.1667		21.8754		61.6409		106.519
		30.25		21.8403		61.5518		106.496
		30.3333		21.7941		61.5494		106.472
		30.4167		21.7141		61.6383		106.605
		30.5		21.6706		61.7885		106.638
		30.5833		21.6589		61.7062		106.528
		30.6667		21.6444		61.6781		106.545
		30.75		21.5998		61.7414		106.474
		30.8333		21.5207		61.746		106.494
		30.9167		21.4435		61.6319		106.433
		31		21.462		61.6161		106.334
		31.0842		21.3719		61.6921		106.42
		31.167		21.288		61.5745		106.444
		31.2502		21.1544		61.6048		106.551
		31.3333		20.9892		61.6742		106.567
		31.4167		20.724		61.6696		106.506
		31.5		20.5395		61.7211		106.519
		31.5833		20.4102		61.7944		106.592
		31.6667		20.1906		61.8373		106.609
		31.75		20.0549		62.093		106.805
		31.8333		19.9049		62.2552		106.784
		31.9167		19.7325		62.1713		106.769
		32		19.6476		61.9678		106.527
		32.0833		19.5577		61.9044		106.538
		32.1667		19.339		61.9501		106.555
		32.25		19.2192		61.8072		106.453
		32.3342		19.0778		61.9445		106.68
		32.4166		18.9396		61.9489		106.703
		32.5		18.8211		61.8756		106.579
		32.5834		18.6849		61.8459		106.515
		32.6666		18.5746		61.7801		106.403
		32.75		18.4705		61.6802		106.226
		32.8333		18.3282		61.5984		106.156
		32.9166		18.2185		61.6639		106.118
		33.0001		18.1213		61.9261		106.247
		33.0834		18.044		62.0293		106.216
		33.1668		17.8874		61.9392		106.089
		33.25		17.7685		61.8445		106.047
		33.3333		17.6444		61.8576		106.027
		33.4166		17.5933		61.7826		106.022
		33.5008		17.5145		61.7615		105.861
		33.5833		17.5153		61.6967		105.847
		33.6666		17.5131		61.6412		105.75
		33.7501		17.4938		61.5051		105.649
		33.8333		17.4227		61.5888		105.585
		33.9166		17.3358		61.65		105.513
		34		17.2905		61.4		105.386
		34.0833		17.2904		61.3266		105.32
		34.1666		17.2621		61.1868		104.986
		34.25		17.248		60.8983		104.673
		34.3333		17.174		60.7948		104.607
		34.4166		17.1294		60.6291		104.522
		34.5		17.1172		60.6466		104.616
		34.5833		17.085		60.816		104.768
		34.6666		17.069		60.8507		104.729
		34.7513		17.053		60.7362		104.544
		34.8336		17.0984		60.5761		104.51
		34.9169		17.1881		60.576		104.47
		35		17.2218		60.6043		104.431
		35.0833		17.2053		60.6351		104.26
		35.1666		17.1951		60.3983		104.12
		35.2501		17.1222		60.3356		104.203
		35.3334		17.0339		60.3757		104.202
		35.4167		17.0132		60.4438		104.252
		35.5		17.0565		60.5698		104.382
		35.5834		17.1961		60.6442		104.421
		35.6666		17.3256		60.5249		104.265
		35.7513		17.4558		60.4268		104.058
		35.8338		17.5497		60.303		103.865
		35.9166		17.6347		60.2184		103.839
		36.0001		17.6711		60.4131		103.868
		36.0833		17.7742		60.4184		103.889
		36.1666		17.8322		60.4153		103.941
		36.25		17.9337		60.413		103.795
		36.3333		18.0327		60.2325		103.632
		36.4166		18.1284		60.2542		103.724
		36.5		18.2046		60.3108		103.756
		36.5833		18.2861		60.3142		103.735
		36.6667		18.3363		60.38		103.729
		36.75		18.3742		60.2933		103.75
		36.8333		18.3812		60.4002		103.858
		36.9167		18.4142		60.3723		103.856
		37.0001		18.5448		60.4785		103.945
		37.0833		18.606		60.6122		103.886
		37.168		18.695		60.6037		103.894
		37.2506		18.662		60.7385		103.934
		37.3333		18.7073		60.7459		103.979
		37.4167		18.8057		60.7683		104.143
		37.5001		18.8403		60.9508		104.244
		37.5833		18.9811		61.1827		104.412
		37.6667		19.103		61.349		104.401
		37.75		19.2029		61.1858		104.179
		37.8333		19.3497		60.9353		103.957
		37.9166		19.4843		60.9171		104.042
		38		19.5498		60.935		104.166
		38.0846		19.571		61.0402		104.264
		38.1672		19.5883		61.0962		104.274
		38.25		19.6535		61.0648		104.357
		38.3334		19.6761		61.2571		104.43
		38.4166		19.7525		61.2903		104.437
		38.5		19.7981		61.2994		104.559
		38.5833		19.8737		61.4313		104.622
		38.6666		19.9186		61.3424		104.566
		38.7501		19.9542		61.3687		104.711
		38.8333		20.0835		61.4923		104.756
		38.9166		20.1721		61.6666		104.966
		39.0001		20.2166		61.7037		105.031
		39.0833		20.2934		61.7619		105
		39.1679		20.4108		61.6658		104.825
		39.2506		20.5102		61.6022		104.766
		39.3333		20.5146		61.5064		104.755
		39.4166		20.5965		61.3192		104.484
		39.5		20.5401		61.275		104.464
		39.5833		20.5165		61.303		104.488
		39.6666		20.5154		61.2253		104.411
		39.75		20.5681		61.1183		104.365
		39.8333		20.7001		61.1327		104.358
		39.9166		20.8609		61.2613		104.418
		40		20.9327		61.2561		104.458
		40.0833		20.985		61.3288		104.386
		40.1667		21.0563		61.1264		104.176
		40.25		21.0219		60.9958		104.202
		40.3333		20.9431		61.1413		104.261
		40.4177		20.7845		61.1057		104.201
		40.5002		20.7416		60.9119		104.094
		40.5834		20.7495		60.8775		104.067
		40.6667		20.7433		60.8485		104.096
		40.75		20.7885		61.0127		104.161
		40.8333		20.7624		61.005		104.059
		40.9167		20.7099		61.1427		104.1
		41		20.6902		61.2388		104.182
		41.0833		20.7738		61.2144		104.066
		41.1666		20.7459		61.1408		103.975
		41.2501		20.7239		61.1629		103.967
		41.3347		20.6425		61.1871		104.049
		41.4172		20.5139		61.199		104.05
		41.5		20.3988		61.2893		103.979
		41.5834		20.2223		61.2666		103.898
		41.6666		20.0911		61.2478		103.925
		41.7501		19.9995		61.1351		103.711
		41.8333		19.816		61.2967		103.834
		41.9167		19.6084		61.3002		103.681
		42		19.4677		61.2147		103.649
		42.0833		19.314		61.4161		103.701
		42.1666		19.1861		61.5152		103.703
		42.25		19.0247		61.5248		103.674
		42.3333		18.8871		61.46		103.61
		42.4166		18.7609		61.3681		103.465
		42.5		18.655		61.3009		103.493
		42.5833		18.6103		61.1829		103.384
		42.6666		18.5822		61.1321		103.349
		42.7512		18.4934		61.1954		103.406
		42.8338		18.4381		61.3019		103.557
		42.917		18.3732		61.4313		103.662
		43		18.3438		61.4737		103.612
		43.0834		18.3139		61.2529		103.383
		43.1667		18.2948		61.2429		103.324
		43.25		18.2371		61.239		103.41
		43.3334		18.1607		61.3822		103.499
		43.4167		18.1368		61.4143		103.611
		43.5007		18.1019		61.614		103.844
		43.5834		18.0047		61.7155		103.825
		43.6666		18.0481		61.5695		103.577
		43.75		18.0613		61.4041		103.441
		43.8333		18.0667		61.3351		103.379
		43.9167		18.1037		61.5739		103.496
		44		18.1215		61.6497		103.566
		44.0833		18.1851		61.5933		103.391
		44.1666		18.2455		61.4952		103.277
		44.25		18.2394		61.3603		103.103
		44.3333		18.2613		61.166		102.959
		44.4166		18.2972		61.2364		103.032
		44.5		18.3067		61.3274		102.982
		44.5833		18.2577		61.2948		102.828
		44.6667		18.3115		61.187		102.687
		44.75		18.3555		61.1689		102.585
		44.8333		18.4033		61.2561		102.626
		44.9179		18.4849		61.3684		102.756
		45.0006		18.5616		61.3341		102.771
		45.0836		18.6234		61.179		102.708
		45.1669		18.6015		61.3052		102.816
		45.2501		18.6228		61.3316		102.972
		45.3333		18.6578		61.4473		102.932
		45.4166		18.773		61.295		102.632
		45.5		18.8342		61.3077		102.647
		45.5833		18.7848		61.4029		102.877
		45.6666		18.7897		61.5175		102.83
		45.7501		18.8687		61.6301		102.776
		45.8345		18.9713		61.6985		102.672
		45.9171		18.9914		61.5801		102.501
		46		19.1203		61.4542		102.34
		46.0833		19.2054		61.4522		102.409
		46.1666		19.2214		61.4712		102.362
		46.25		19.2088		61.4935		102.257
		46.3333		19.2498		61.3558		102.127
		46.4166		19.338		61.1899		102.031
		46.5		19.4841		61.0533		101.928
		46.5833		19.5494		61.1298		101.971
		46.6666		19.6584		61.0945		101.93
		46.75		19.7181		61.2573		102.053
		46.8346		19.9051		61.3819		102.056
		46.9172		20.0484		61.5082		102.049
		47		20.1671		61.4274		101.871
		47.0833		20.2369		61.4655		101.868
		47.1666		20.3189		61.4635		101.944
		47.2501		20.4715		61.4831		101.802
		47.3333		20.5077		61.3859		101.651
		47.4167		20.6117		61.3011		101.572
		47.5001		20.719		61.3942		101.635
		47.5833		20.7909		61.359		101.474
		47.6666		20.7749		61.0868		101.118
		47.7501		20.8182		60.9083		100.931
		47.8346		20.925		60.9836		100.95
		47.9173		21.0391		60.9106		100.986
		48.0002		21.0361		60.9866		101.095
		48.0834		21.0879		61.0412		101.164
		48.1667		21.0489		61.0824		101.154
		48.25		21.0701		61.1783		101.155
		48.3334		21.079		61.1382		101.195
		48.4167		21.096		61.1859		101.177
		48.5		21.0503		61.1878		101.216
		48.5833		21.0095		61.2944		101.205
		48.6667		21.0177		61.2953		101.207
		48.75		21.0467		61.3781		101.18
		48.8333		20.9946		61.3385		101.046
		48.9167		21.1133		61.2219		100.822
		49		21.1686		61.0642		100.763
		49.0834		21.1969		60.9452		100.656
		49.1666		21.205		60.9247		100.746
		49.25		21.2143		60.9362		100.637
		49.3333		21.2171		61.0219		100.76
		49.4179		21.1389		61.0088		100.807
		49.5005		21.0937		60.9402		100.782
		49.5837		21.0516		61.021		100.865
		49.6666		21.1007		61.1379		100.821
		49.75		21.103		61.0193		100.659
		49.8333		21.1271		60.9705		100.625
		49.9166		21.1441		61.0469		100.737
		50		21.1551		61.0825		100.776
		50.0833		21.2053		61.3056		100.918
		50.1666		21.1562		61.3396		100.791
		50.25		21.0887		61.2683		100.78
		50.3333		20.9435		61.2553		100.861
		50.4166		20.9085		61.2297		100.782
		50.5012		20.7772		61.213		100.76
		50.584		20.7105		61.1459		100.859
		50.6673		20.6386		61.1335		100.873
		50.75		20.5958		61.0753		100.908
		50.8333		20.5332		61.2042		100.922
		50.9166		20.488		61.3515		100.942
		51		20.4119		61.2794		100.904
		51.0833		20.3641		61.1529		100.889
		51.1667		20.3419		61.1073		100.857
		51.25		20.2681		61.0118		100.75
		51.3333		20.1985		61.0877		100.733
		51.418		20.1895		61.0983		100.727
		51.5006		20.1753		61.1754		100.798
		51.5833		20.1594		61.2535		100.955
		51.6666		20.1474		61.3305		100.976
		51.75		20.0908		61.2473		100.892
		51.8333		19.983		61.2534		100.917
		51.9166		19.978		61.0996		100.751
		52		19.9301		61.101		100.746
		52.0833		19.844		61.2853		100.875
		52.1667		19.7932		61.5		101.01
		52.25		19.6487		61.5032		101.096
		52.3333		19.5824		61.5551		101.121
		52.4167		19.6338		61.5365		101.2
		52.501		19.6887		61.5076		101.137
		52.5836		19.7495		61.5221		101.256
		52.6668		19.7916		61.632		101.349
		52.7501		19.8116		61.6959		101.41
		52.8333		19.7787		61.5955		101.293
		52.9166		19.7661		61.5579		101.269
		53		19.7853		61.5996		101.329
		53.0833		19.7711		61.6886		101.419
		53.1667		19.7984		61.6567		101.364
		53.2501		19.8652		61.6355		101.26
		53.3344		19.8433		61.587		101.065
		53.4169		19.8508		61.4598		100.947
		53.5		19.8298		61.4433		101.02
		53.5834		19.7848		61.5337		101.059
		53.6666		19.8037		61.4352		101.028
		53.75		19.7985		61.591		101.116
		53.8333		19.765		61.8032		101.224
		53.9166		19.7895		61.9206		101.205
		54		19.8057		61.8428		101.184
		54.0833		19.7889		61.7021		101.05
		54.1666		19.8051		61.5502		100.858
		54.25		19.7762		61.3561		100.618
		54.3334		19.7563		61.4008		100.703
		54.4166		19.8103		61.456		100.795
		54.5		19.7536		61.3837		100.73
		54.5846		19.7775		61.3353		100.605
		54.6672		19.7464		61.236		100.525
		54.75		19.7313		61.1822		100.521
		54.8333		19.7658		61.032		100.448
		54.9166		19.7535		61.064		100.388
		55		19.676		61.186		100.485
		55.0833		19.6407		61.128		100.333
		55.1666		19.6212		60.9908		100.26
		55.25		19.6304		61.0177		100.312
		55.3333		19.5771		61.2319		100.434
		55.4167		19.6206		61.1202		100.199
		55.5		19.5835		60.9318		99.8795
		55.5834		19.4746		60.7344		99.7874
		55.6666		19.4491		60.6704		99.8998
		55.7512		19.3038		60.6635		100.023
		55.8339		19.2829		60.7973		100.194
		55.9167		19.3493		60.8326		100.054
		56		19.3906		60.957		100.138
		56.0834		19.4147		61.1067		100.298
		56.1666		19.4412		61.0806		100.188
		56.2501		19.4186		60.9393		99.854
		56.3333		19.5043		60.8072		99.6518
		56.4167		19.6116		60.8346		99.8395
		56.5		19.6205		60.9167		99.8885
		56.5844		19.6835		60.9061		99.8634
		56.667		19.7994		60.7046		99.7044
		56.75		19.8522		60.7584		99.7597
		56.8333		19.8888		60.8063		99.7394
		56.9167		19.889		60.7027		99.5685
		57.0001		19.9193		60.7257		99.6055
		57.0833		19.9271		60.766		99.623
		57.1666		19.9033		60.6674		99.524
		57.25		19.9437		60.7014		99.5067
		57.3333		19.9785		60.8758		99.6281
		57.4166		20.1698		60.9387		99.8024
		57.5		20.2109		61.1295		99.9399
		57.5834		20.2827		61.1283		99.8381
		57.6679		20.3455		61.1295		99.838
		57.7503		20.4143		61.0356		99.7861
		57.8337		20.421		60.9562		99.6894
		57.9166		20.3617		60.7936		99.7331
		58		20.3341		60.9403		99.949
		58.0833		20.2988		61.1561		100.127
		58.1666		20.2404		61.432		100.319
		58.2501		20.2265		61.404		100.27
		58.3333		20.2338		61.3355		100.227
		58.4166		20.2246		61.2792		100.097
		58.5001		20.0913		61.2572		100.174
		58.5833		20.026		61.3054		100.199
		58.6679		19.9984		61.208		99.9768
		58.7504		19.9765		61.1249		99.8525
		58.8333		19.9331		60.984		99.8119
		58.9167		19.8693		61.1665		100.106
		59		19.9353		61.3603		100.195
		59.0833		20.0548		61.4377		100.297
		59.1666		20.0941		61.4099		100.255
		59.25		20.0643		61.4179		100.268
		59.3333		20.0107		61.6084		100.405
		59.4166		20.006		61.7511		100.504
		59.5		19.9485		61.6336		100.361
		59.5833		19.8722		61.656		100.423
		59.6667		19.8641		61.6368		100.362
		59.75		19.8961		61.6883		100.43
		59.8333		19.9206		61.7715		100.466
		59.9179		19.8452		61.7667		100.432
		60.0005		19.7002		61.8202		100.498
		60.0833		19.7346		61.7736		100.36
		60.1666		19.8364		61.716		100.331
		60.25		19.8305		61.8258		100.637
		60.3333		19.8792		61.7749		100.555
		60.4166		19.8685		61.6707		100.335
		60.5		19.876		61.4726		100.287
		60.5833		19.9221		61.596		100.568
		60.6666		19.933		61.7265		100.664
		60.75		19.9132		61.5465		100.325
		60.8333		19.9741		61.4567		100.276
		60.9166		19.9961		61.655		100.482
		61.0001		20.0355		61.5713		100.391
		61.0833		20.0511		61.4167		100.256
		61.1666		20.1518		61.4383		100.302
		61.25		20.2505		61.5425		100.435
		61.3333		20.303		61.4425		100.369
		61.4179		20.3587		61.2906		100.316
		61.5006		20.4809		61.155		100.361
		61.5838		20.505		61.219		100.349
		61.6666		20.5138		61.2666		100.396
		61.75		20.5377		61.2867		100.362
		61.8333		20.5388		61.2288		100.34
		61.9166		20.4601		61.1617		100.32
		62		20.4442		61.1232		100.364
		62.0833		20.4005		61.1843		100.271
		62.1666		20.3887		61.0737		100.141
		62.25		20.3555		61.1895		100.22
		62.3334		20.2933		61.4085		100.357
		62.4166		20.2524		61.4126		100.243
		62.5013		20.2141		61.3982		100.236
		62.5844		20.1834		61.4107		100.256
		62.6677		20.2385		61.284		100.127
		62.75		20.1231		61.2936		100.22
		62.8333		20.0246		61.38		100.183
		62.9167		19.9498		61.3278		100.132
		63		19.9815		61.3774		100.095
		63.0833		19.9999		61.4072		99.9681
		63.1668		19.9275		61.2467		99.9033
		63.2501		19.9704		61.1334		99.7983
		63.3346		20.0023		61.1373		99.7859
		63.4174		19.9959		61.221		99.8128
		63.5001		19.9063		61.1699		99.5837
		63.5833		19.8573		61.0274		99.4789
		63.6666		19.8033		61.1475		99.6653
		63.75		19.7575		61.148		99.6347
		63.8333		19.7696		61.1062		99.5804
		63.9167		19.6995		61.1326		99.6028
		64		19.6428		61.3852		99.7233
		64.0833		19.536		61.402		99.6594
		64.1667		19.5153		61.4467		99.6639
		64.25		19.5162		61.507		99.7352
		64.3333		19.4592		61.5418		99.777
		64.4167		19.427		61.4358		99.6391
		64.5012		19.4179		61.513		99.6909
		64.5839		19.389		61.4922		99.6846
		64.6667		19.3979		61.4373		99.6215
		64.75		19.3412		61.6161		99.7061
		64.8333		19.3012		61.6445		99.6918
		64.9167		19.2579		61.5643		99.4597
		65		19.2512		61.4371		99.2647
		65.0833		19.2519		61.2949		99.2514
		65.1667		19.2279		61.2438		99.2302
		65.2501		19.2324		61.2232		99.2438
		65.3334		19.2606		61.1434		99.2596
		65.4178		19.331		61.1282		99.1892
		65.5005		19.3629		61.2261		99.2649
		65.5833		19.3704		61.226		99.2307
		65.6667		19.3132		61.1543		99.1035
		65.7501		19.243		61.0187		99.0557
		65.8333		19.2715		61.067		99.1251
		65.9167		19.3336		60.9556		98.9445
		66		19.436		60.8227		98.7668
		66.0834		19.4008		60.737		98.6836
		66.1667		19.3955		60.6294		98.5954
		66.2501		19.3692		60.6714		98.6926
		66.3347		19.5064		60.8158		98.8586
		66.4172		19.5829		60.985		98.8378
		66.5		19.6637		60.9157		98.6986
		66.5834		19.7577		60.784		98.629
		66.6667		19.878		60.922		98.6888
		66.75		19.83		60.8327		98.5252
		66.8333		19.8454		60.5995		98.2999
		66.9167		19.9343		60.4479		98.2847
		67		20.0016		60.635		98.4391
		67.0834		20.0682		60.7476		98.3778
		67.1667		20.0363		60.6155		98.1024
		67.25		20.0668		60.4374		97.9606
		67.3333		20.0741		60.5097		98.1342
		67.4167		20.1184		60.6594		98.2229
		67.5014		20.1747		60.604		98.0952
		67.5838		20.2519		60.6782		98.184
		67.6667		20.3638		60.7976		98.3526
		67.75		20.368		60.8768		98.3218
		67.8333		20.3714		60.8606		98.2936
		67.9167		20.4344		60.8795		98.3475
		68		20.4626		60.9734		98.4066
		68.0833		20.5803		60.8636		98.2918
		68.1667		20.649		60.808		98.2216
		68.25		20.6946		60.8811		98.2861
		68.3333		20.6331		60.9525		98.2601
		68.4167		20.5744		60.9334		98.3015
		68.5		20.65		60.9662		98.338
		68.5846		20.7208		61.0903		98.5256
		68.6671		20.7671		61.1843		98.458
		68.75		20.8115		61.1724		98.3602
		68.8334		20.884		61.0883		98.2244
		68.9167		20.869		61.0836		98.2557
		69		20.9124		61.0545		98.2953
		69.0834		20.9559		61.0755		98.2749
		69.1667		21.0157		61.1102		98.285
		69.25		21.0505		61.1389		98.3198
		69.3333		21.1143		61.3026		98.4257
		69.4167		21.1842		61.496		98.5871
		69.5		21.2873		61.6765		98.694
		69.5834		21.3487		61.5892		98.6349
		69.6678		21.3505		61.4112		98.5207
		69.7503		21.4622		61.4036		98.4983
		69.8333		21.6422		61.4036		98.4891
		69.9167		21.7599		61.4515		98.5281
		70		21.8511		61.5447		98.5146
		70.0834		21.8408		61.3701		98.4826
		70.1667		21.8467		61.5043		98.6794
		70.25		21.9212		61.6153		98.6837
		70.3333		21.988		61.6872		98.7258
		70.4167		22.0067		61.931		98.6977
		70.5		21.9214		61.9433		98.7811
		70.5833		21.8451		61.9488		98.8271
		70.6667		21.7686		61.9252		98.7765
		70.75		21.781		61.8524		98.818
		70.8341		21.7404		61.9985		98.9008
		70.9168		21.6816		62.0632		98.9456
		71.0001		21.6111		61.9999		99.0276
		71.0833		21.5486		62.0261		99.028
		71.1667		21.448		62.1177		99.1264
		71.25		21.32		62.2121		99.1935
		71.3334		21.2301		62.1173		98.9441
		71.4167		21.1718		62.0644		99.0073
		71.5		21.1072		62.139		99.0911
		71.5833		21.0708		62.1585		99.0222
		71.6667		21.0162		62.2013		99.1355
		71.75		20.9247		62.269		99.1809
		71.8333		20.8839		62.3313		99.2429
		71.9167		20.7934		62.4668		99.2633
		72.0009		20.6822		62.404		99.1888
		72.0835		20.5845		62.1628		98.956
		72.1667		20.4331		62.0198		98.8814
		72.2501		20.4052		62.0698		98.9538
		72.3333		20.3513		62.2399		99.14
		72.4167		20.2396		62.3463		99.1899
		72.5		20.124		62.2836		99.2066
		72.5833		20.0683		62.2792		99.172
		72.6667		20.0597		62.2285		99.0979
		72.75		19.9206		62.3117		99.148
		72.8347		19.8175		62.3499		99.1179
		72.9172		19.6795		62.2136		98.9382
		73		19.5728		61.9994		98.7254
		73.0834		19.5894		61.8962		98.7718
		73.1667		19.474		61.9239		98.7778
		73.25		19.4133		61.869		98.6019
		73.3333		19.3494		61.7834		98.527
		73.4167		19.2664		61.7978		98.4824
		73.5		19.0998		61.8327		98.5283
		73.5833		19.0644		61.9642		98.6779
		73.6667		18.9174		61.9657		98.6868
		73.7501		18.8884		61.8829		98.6143
		73.8333		18.8874		61.7694		98.3717
		73.9167		18.9119		61.671		98.3718
		74		18.8447		61.8802		98.4338
		74.0833		18.836		61.9711		98.4107
		74.1676		18.8103		61.9091		98.3156
		74.2502		18.8227		61.905		98.3721
		74.3335		18.8142		61.9822		98.3711
		74.4167		18.776		61.8922		98.2665
		74.5		18.775		61.7579		98.2613
		74.5833		18.7393		61.7955		98.2876
		74.6667		18.6565		61.5723		97.983
		74.75		18.6136		61.4221		98.0183
		74.8333		18.5865		61.4841		97.98
		74.9167		18.6683		61.4781		98.0383
		75		18.7254		61.5617		98.0494
		75.0834		18.7824		61.6701		98.0928
		75.1667		18.766		61.847		98.227
		75.2511		18.7589		61.8625		98.1642
		75.3337		18.7957		61.7194		98.005
		75.4167		18.7925		61.6538		98.004
		75.5		18.7781		61.7864		98.135
		75.5833		18.7891		61.7376		98.0659
		75.6667		18.7186		61.6209		97.9583
		75.75		18.7387		61.5478		97.8183
		75.8333		18.7495		61.5207		97.8787
		75.9167		18.8035		61.6853		98.063
		76		18.9158		61.6489		98.1439
		76.0833		18.9606		61.5619		97.9955
		76.1667		19.0218		61.5394		97.9567
		76.2501		19.1363		61.7197		97.976
		76.3333		19.1685		61.7585		98.0131
		76.418		19.2429		61.7726		97.8709
		76.5006		19.2121		61.647		97.6902
		76.5833		19.2484		61.6956		97.8556
		76.6667		19.3115		61.7811		97.8668
		76.75		19.4156		61.5171		97.5885
		76.8333		19.4383		61.3232		97.4874
		76.9167		19.5506		61.2863		97.4065
		77		19.5585		61.32		97.4849
		77.0833		19.6068		61.3132		97.5206
		77.1667		19.6851		61.3748		97.4933
		77.25		19.7368		61.3561		97.3074
		77.3333		19.845		61.3441		97.3595
		77.4167		19.8575		61.2842		97.221
		77.5		19.8561		61.0602		96.959
		77.5833		19.9348		60.8509		96.8393
		77.6667		19.8909		60.7792		96.9489
		77.7511		19.8721		60.9609		97.0993
		77.8337		19.9157		60.977		97.1123
		77.9169		20.0048		60.786		96.9601
		78		20.0661		60.6608		96.9352
		78.0833		20.0938		60.5726		96.7911
		78.1667		20.109		60.6566		96.9441
		78.25		20.1474		60.7624		96.9598
		78.3333		20.1997		60.6828		96.8459
		78.4167		20.2617		60.4604		96.6899
		78.5		20.3048		60.2306		96.468
		78.5833		20.3776		60.217		96.4742
		78.6667		20.4797		60.2621		96.5906
		78.7501		20.4745		60.3698		96.7238
		78.8333		20.467		60.3385		96.7039
		78.9167		20.4776		60.2733		96.5668
		79		20.4797		60.1683		96.5405
		79.0833		20.4682		60.0014		96.5448
		79.1667		20.4672		59.9942		96.4625
		79.2507		20.5454		60.1174		96.4738
		79.3333		20.5882		60.2623		96.501
		79.4167		20.6054		60.3827		96.613
		79.5		20.5938		60.7448		96.7922
		79.5834		20.6152		60.6074		96.6101
		79.6667		20.6649		60.4261		96.545
		79.75		20.7137		60.4433		96.6417
		79.8333		20.6835		60.537		96.7871
		79.9167		20.6434		60.7478		96.9537
		80		20.5927		60.7019		96.9824
		80.0833		20.6652		60.5907		96.9805
		80.168		20.6952		60.6736		96.9335
		80.2504		20.6843		60.6547		96.967
		80.3335		20.6419		60.8335		97.1915
		80.4167		20.6794		60.9496		97.2298
		80.5		20.6655		60.824		97.1621
		80.5833		20.7248		60.7404		97.14
		80.6667		20.8276		60.8606		97.2093
		80.75		20.8877		61.0649		97.2375
		80.8333		20.8555		60.9404		97.205
		80.9167		20.7567		60.8926		97.2995
		81		20.7774		61.0029		97.536
		81.0833		20.8351		61.1131		97.515
		81.1679		20.7968		61.1467		97.5159
		81.2506		20.7915		61.2555		97.7244
		81.3335		20.6804		61.2839		97.6448
		81.4167		20.5212		61.0466		97.4227
		81.5		20.3951		61		97.4983
		81.5834		20.3148		61.2508		97.7811
		81.6667		20.2882		61.4617		97.9455
		81.75		20.2358		61.4426		97.7712
		81.8333		20.195		61.4703		97.766
		81.9167		20.1604		61.5281		97.8685
		82		20.0822		61.7145		98.0377
		82.0833		20.0624		61.7497		98.0709
		82.1681		19.9627		61.8395		98.1124
		82.2507		19.8557		61.7489		97.9723
		82.3339		19.8159		61.6356		97.8763
		82.4169		19.6982		61.6487		97.9215
		82.5		19.5463		61.6919		97.9133
		82.5833		19.2593		61.7259		97.9107
		82.6667		19.1441		61.7913		98.1359
		82.75		18.9904		61.751		98.1476
		82.8333		18.918		61.7376		98.0963
		82.9167		18.8125		61.8087		98.126
		83		18.7474		61.879		98.028
		83.0833		18.7229		61.8869		97.9745
		83.1667		18.6709		61.8958		98.0829
		83.2513		18.6527		62.1491		98.2992
		83.3339		18.5455		62.1436		98.2736
		83.4167		18.4601		62.1056		98.3076
		83.5		18.3857		62.141		98.347
		83.5833		18.2099		62.2271		98.3334
		83.6667		18.1082		62.1966		98.269
		83.75		18.0894		62.034		98.1024
		83.8333		17.9656		62.0697		98.1101
		83.9167		17.8857		62.1134		98.1758
		84		17.766		62.2572		98.2942
		84.0833		17.7024		62.3684		98.3176
		84.1667		17.7235		62.2597		98.1375
		84.25		17.6549		62.0909		98.0702
		84.3333		17.512		61.9899		98.1576
		84.4167		17.4237		62.0229		98.165
		84.5		17.4204		61.9815		98.251
		84.5845		17.3284		62.1943		98.4953
		84.667		17.3307		62.2899		98.4968
		84.7501		17.2647		62.1955		98.3746
		84.8333		17.3024		62.1146		98.3709
		84.9167		17.2706		62.1448		98.4327
		85		17.225		62.1058		98.4306
		85.0833		17.2323		62.1335		98.4048
		85.1667		17.1997		62.0315		98.2834
		85.25		17.1934		61.8838		98.1447
		85.3333		17.1845		61.9138		98.2078
		85.4167		17.1513		61.9458		98.2717
		85.5		17.1817		62.1337		98.3441
		85.5847		17.1565		62.1152		98.4065
		85.6671		17.1591		62.2416		98.382
		85.7502		17.1767		62.1004		98.2472
		85.8333		17.1361		62.0286		98.2329
		85.9167		17.1608		61.9845		98.0504
		86		17.2345		61.7822		97.8644
		86.0833		17.3352		61.5743		97.712
		86.1667		17.3639		61.5224		97.6897
		86.25		17.407		61.5727		97.7101
		86.3333		17.4055		61.4884		97.5281
		86.418		17.4413		61.4894		97.4448
		86.5006		17.51		61.6327		97.503
		86.5834		17.654		61.6021		97.4554
		86.6667		17.7458		61.5066		97.3605
		86.75		17.8145		61.4436		97.2604
		86.8333		17.9827		61.3803		97.2965
		86.9167		18.1001		61.3039		97.2428
		87		18.1476		61.1162		97.0052
		87.0833		18.2439		61.0626		96.9323
		87.1674		18.3342		60.9542		96.8138
		87.2502		18.4608		60.9196		96.8425
		87.3333		18.5825		61.0236		96.9441
		87.4167		18.7139		61.185		96.9675
		87.5001		18.7977		60.9678		96.8076
		87.5833		18.8527		60.934		96.7966
		87.6667		18.9512		60.7842		96.7041
		87.75		18.9386		61.0264		96.8242
		87.8333		18.9123		61.0028		96.6847
		87.9167		18.8986		60.7649		96.4166
		88.0014		18.9228		60.5796		96.4037
		88.0838		18.9748		60.7626		96.5598
		88.1667		18.9836		60.911		96.7316
		88.25		19.0953		60.9694		96.7224
		88.3333		19.1168		60.8508		96.5691
		88.4167		19.1353		60.8261		96.5652
		88.5		19.1672		60.9178		96.6198
		88.5833		19.159		61.0953		96.7055
		88.6667		19.2145		61.1562		96.7147
		88.7501		19.1805		61.0173		96.5842
		88.8333		19.0647		60.868		96.4515
		88.9167		19.0925		60.7784		96.3814
		89		19.0932		60.8328		96.4305
		89.0845		19.0527		61.032		96.5598
		89.167		19.0068		61.0575		96.6448
		89.2503		18.9664		61.0603		96.7479
		89.3333		18.8168		61.1116		96.7308
		89.4167		18.8498		61.1876		96.7387
		89.5		18.8867		61.3447		96.8001
		89.5833		18.8772		61.3718		96.73
		89.6667		18.8597		61.4088		96.8078
		89.75		18.795		61.5005		96.9155
		89.8334		18.8315		61.5369		96.9378
		89.9167		18.8452		61.5332		96.9379
		90.0001		18.7686		61.5908		97.0145
		90.0833		18.7159		61.6045		97.0182
		90.1667		18.7115		61.536		97.0237
		90.2513		18.6297		61.5918		97.0278
		90.3338		18.6095		61.608		97.0165
		90.4167		18.6549		61.4578		96.9291
		90.5		18.6329		61.4358		97.0089
		90.5833		18.6229		61.5115		96.9722
		90.6667		18.5966		61.5532		96.9689
		90.75		18.5376		61.6172		97.0793
		90.8333		18.5061		61.6264		97.1542
		90.9167		18.4313		61.8165		97.3283
		91		18.3598		61.9591		97.4303
		91.0833		18.3226		61.8992		97.3275
		91.1667		18.2713		61.8294		97.3301
		91.25		18.2881		61.8299		97.3495
		91.3341		18.2404		61.9457		97.4186
		91.4167		18.1756		61.9427		97.3982
		91.5		18.1434		61.8557		97.4323
		91.5833		18.0698		62.014		97.5798
		91.6667		18.0211		62.2482		97.7638
		91.7501		17.9136		62.4082		97.8228
		91.8333		17.7991		62.2929		97.6539
		91.9167		17.7501		62.2411		97.7784
		92		17.693		62.3022		97.7981
		92.0833		17.7071		62.3495		97.8822
		92.1667		17.7189		62.4729		97.9509
		92.25		17.7326		62.4448		97.8396
		92.3334		17.7904		62.3036		97.7081
		92.4167		17.7897		62.2717		97.7934
		92.5011		17.7733		62.263		97.7963
		92.5837		17.8105		62.2576		97.8459
		92.667		17.827		62.4425		97.9129
		92.7503		17.8731		62.4347		97.7958
		92.8333		17.8821		62.3152		97.8462
		92.9167		17.959		62.4031		98.0238
		93.0001		17.99		62.371		97.9174
		93.0833		18.0158		62.2652		97.7607
		93.1667		18.0612		62.0206		97.3837
		93.25		18.1512		61.8016		97.2905
		93.3333		18.0963		61.8832		97.2599
		93.4167		18.1364		61.7794		97.1339
		93.5		18.201		61.6923		97.13
		93.5833		18.2806		61.7565		97.1825
		93.6678		18.3304		61.8871		97.2831
		93.7506		18.4117		61.7737		97.1785
		93.834		18.4601		61.8117		97.2113
		93.9172		18.5192		61.7961		97.1821
		94		18.4603		61.9635		97.2157
		94.0834		18.4698		61.8352		97.0604
		94.1667		18.4791		61.8138		96.9953
		94.25		18.5527		61.9381		97.0335
		94.3334		18.588		62.0081		97.0686
		94.4167		18.6323		61.9594		96.9673
		94.5		18.7137		61.8906		96.8606
		94.5833		18.8545		61.9083		96.8253
		94.6667		18.9931		61.7347		96.5897
		94.75		19.0401		61.6592		96.6244
		94.8333		19.0788		61.9146		96.8327
		94.9176		19.0848		61.8566		96.7245
		95.0002		19.1449		61.7334		96.6103
		95.0835		19.1383		61.5877		96.5058
		95.1667		19.079		61.5096		96.3652
		95.25		19.0399		61.5629		96.4698
		95.3333		19.0768		61.615		96.5023
		95.4167		19.0791		61.6977		96.551
		95.5		19.0385		61.7675		96.5699
		95.5833		18.9802		61.7571		96.6108
		95.6667		18.9902		61.7119		96.5304
		95.75		19.0257		61.7436		96.4823
		95.8334		19.0724		61.6118		96.3621
		95.9179		19.1066		61.5464		96.3391
		96.0005		19.2021		61.5779		96.3415
		96.0833		19.2585		61.5117		96.237
		96.1667		19.2859		61.5329		96.2789
		96.25		19.3724		61.6227		96.3495
		96.3333		19.3679		61.68		96.3462
		96.4167		19.381		61.6534		96.3294
		96.5		19.394		61.6519		96.3574
		96.5833		19.4039		61.7796		96.4883
		96.6667		19.4153		61.8065		96.559
		96.75		19.351		61.623		96.4038
		96.8333		19.3632		61.6278		96.4335
		96.9167		19.416		61.8554		96.6179
		97		19.4318		61.9698		96.621
		97.0833		19.4081		61.8135		96.5259
		97.1667		19.4229		61.6882		96.442
		97.2501		19.3787		61.6758		96.4077
		97.3346		19.2934		61.562		96.3575
		97.4172		19.2759		61.6679		96.3686
		97.5005		19.2768		61.8091		96.4405
		97.5834		19.3026		61.9467		96.4923
		97.6667		19.4023		61.97		96.5156
		97.75		19.4452		61.9135		96.4535
		97.8333		19.4935		62.0047		96.4938
		97.9167		19.45		61.8977		96.4973
		98.0001		19.4512		61.7741		96.4106
		98.0833		19.3946		61.7435		96.3615
		98.1667		19.3401		61.5861		96.193
		98.25		19.3023		61.4		96.0917
		98.3333		19.2979		61.413		96.2339
		98.4167		19.3087		61.5428		96.3251
		98.5013		19.3724		61.4451		96.0952
		98.5839		19.353		61.425		95.968
		98.6671		19.2836		61.5019		96.0937
		98.7503		19.1889		61.423		96.074
		98.8333		19.1673		61.2417		95.9252
		98.9167		19.1264		61.1651		95.8951
		99		19.094		61.0428		95.9158
		99.0833		19.0632		61.0439		95.9497
		99.1667		18.9796		61.0267		95.8639
		99.25		18.9158		60.887		95.6834
		99.3333		18.8296		60.7407		95.5859
		99.4167		18.7811		60.688		95.5342
		99.5		18.7325		60.7858		95.6307
		99.5833		18.6664		60.7683		95.5039
		99.6667		18.5468		60.7933		95.5778
		99.7513		18.5587		60.9221		95.7167
		99.834		18.4803		60.7208		95.6048
		99.9169		18.3904		60.7435		95.5505
		100		18.3251		60.7807		95.6039
		100.083		18.3106		60.8167		95.6044
		100.167		18.3785		60.8422		95.5606
		100.25		18.3957		60.8322		95.623
		100.333		18.3099		60.9927		95.7592
		100.417		18.2857		60.8539		95.6297
		100.5		18.2429		60.803		95.596
		100.583		18.1507		60.7161		95.4201
		100.667		18.0171		60.6984		95.2785
		100.75		17.9581		60.7547		95.3294
		100.835		17.9253		60.963		95.5041
		100.917		17.9169		61.0735		95.5669
		101		17.923		61.02		95.6238
		101.083		17.9327		60.9951		95.64
		101.167		17.9316		60.899		95.5547
		101.25		17.92		61.0841		95.6563
		101.333		17.8602		61.2294		95.7554
		101.417		17.844		61.2683		95.8133
		101.5		17.9062		61.3735		95.9257
		101.583		17.9338		61.4664		95.9579
		101.667		17.8874		61.3909		96.0202
		101.75		17.9082		61.4259		95.9942
		101.833		17.9203		61.4568		95.9529
		101.917		17.9131		61.4052		95.8736
		102		17.9779		61.3218		95.9131
		102.085		18.0109		61.3782		95.991
		102.167		18.0573		61.4255		95.9933
		102.251		18.1367		61.5178		96.1873
		102.333		18.221		61.7476		96.3209
		102.417		18.3508		61.7452		96.2677
		102.5		18.425		61.6382		96.226
		102.583		18.4437		61.8558		96.4331
		102.667		18.5217		61.9274		96.5125
		102.75		18.5855		61.7494		96.323
		102.833		18.6844		61.8457		96.3687
		102.917		18.729		61.9072		96.2794
		103		18.7216		61.8583		96.2852
		103.083		18.7139		61.8307		96.2795
		103.167		18.8001		61.8459		96.2768
		103.25		18.8306		61.8495		96.4511
		103.333		18.8612		61.9891		96.456
		103.417		18.8779		62.014		96.4321
		103.5		18.8761		61.971		96.4622
		103.585		18.864		62.0026		96.5855
		103.667		18.8222		62.0999		96.5591
		103.751		18.75		62.0384		96.4466
		103.833		18.7319		61.8638		96.3608
		103.917		18.7765		61.9027		96.4645
		104		18.7368		62.0698		96.4724
		104.083		18.6754		61.8873		96.2994
		104.167		18.6842		61.9206		96.3773
		104.25		18.6917		62.04		96.4248
		104.333		18.6498		62.0357		96.295
		104.417		18.5963		61.7735		96.1246
		104.5		18.5801		61.7487		96.0998
		104.583		18.5419		61.6716		96.1761
		104.667		18.5523		61.8319		96.278
		104.75		18.4725		61.81		96.2492
		104.833		18.4523		61.7376		96.1004
		104.918		18.4676		61.7075		96.0215
		105		18.3951		61.5275		95.8068
		105.084		18.3275		61.2527		95.5402
		105.167		18.2521		61.1351		95.4331
		105.25		18.1292		61.0112		95.351
		105.333		18.0439		60.9346		95.3407
		105.417		18.0176		60.992		95.4231
		105.5		17.8761		61.0322		95.1872
		105.583		17.8679		60.8791		95.1008
		105.667		17.9041		60.8173		95.0647
		105.75		17.9705		60.5689		94.9463
		105.833		18.038		60.4465		94.9397
		105.917		18.0187		60.4665		94.9857
		106		17.9419		60.3779		94.7468
		106.085		17.8977		60.2538		94.587
		106.167		17.8101		60.4505		94.7228
		106.251		17.8088		60.6143		94.8055
		106.333		17.7834		60.4842		94.5747
		106.417		17.8212		60.2528		94.3727
		106.5		17.85		60.2943		94.5062
		106.583		17.9241		60.4129		94.531
		106.667		17.9778		60.3806		94.4656
		106.75		17.9132		60.2457		94.2947
		106.833		17.8893		60.2384		94.225
		106.917		17.8883		60.2736		94.2637
		107		17.8767		60.1972		94.1321
		107.085		17.8923		60.1906		94.1717
		107.167		17.9282		60.2898		94.2956
		107.251		17.9784		60.4445		94.3801
		107.333		18.0071		60.4099		94.3608
		107.417		18.0271		60.4154		94.3779
		107.5		18.0808		60.4459		94.3291
		107.583		18.1588		60.5604		94.3854
		107.667		18.2304		60.6912		94.3119
		107.75		18.324		60.6739		94.3864
		107.833		18.4288		60.862		94.5211
		107.917		18.4292		61.025		94.6068
		108		18.3903		61.007		94.61
		108.083		18.4973		61.0462		94.5448
		108.167		18.6333		61.0891		94.673
		108.25		18.6791		61.1474		94.7802
		108.333		18.77		61.1295		94.6719
		108.417		18.8563		61.0929		94.6528
		108.5		18.9334		61.1172		94.7628
		108.585		18.9576		61.1454		94.8501
		108.667		19.0361		61.2789		94.98
		108.75		19.1394		61.4519		95.1878
		108.833		19.2684		61.6799		95.2934
		108.917		19.3226		61.644		95.3605
		109		19.3179		61.633		95.3342
		109.083		19.3364		61.483		95.2959
		109.167		19.4144		61.4082		95.235
		109.25		19.4408		61.3741		95.15
		109.333		19.4198		61.4873		95.2965
		109.417		19.473		61.6141		95.3415
		109.5		19.5278		61.5798		95.3274
		109.583		19.6565		61.5521		95.2483
		109.668		19.7516		61.5859		95.3218
		109.75		19.849		61.5819		95.3907
		109.833		19.9307		61.5937		95.4578
		109.917		20.036		61.7558		95.5929
		110		20.0433		61.7258		95.6556
		110.083		20.0488		61.7733		95.7335
		110.167		20.2283		61.8578		95.8277
		110.25		20.3046		61.8702		95.9756
		110.333		20.355		61.8124		96.0557
		110.417		20.4188		61.85		96.1019
		110.5		20.4939		61.9105		96.1102
		110.585		20.467		61.7451		96.0578
		110.667		20.352		61.8058		96.0677
		110.751		20.2923		61.8703		96.1061
		110.833		20.2282		61.846		96.134
		110.917		20.1436		61.7968		96.1633
		111		20.0722		61.6398		96.1449
		111.083		19.9861		61.5154		96.0055
		111.167		19.9771		61.4692		96.0179
		111.25		19.8872		61.4991		96.147
		111.333		19.8199		61.4166		96.0957
		111.417		19.6795		61.4826		96.1972
		111.5		19.549		61.5402		96.2386
		111.583		19.4702		61.5055		96.211
		111.667		19.3418		61.6436		96.4589
		111.751		19.2822		61.7844		96.5744
		111.834		19.1419		61.8617		96.6208
		111.917		18.995		61.7969		96.4527
		112		18.8639		61.8038		96.5452
		112.083		18.6936		61.7514		96.4948
		112.167		18.5349		61.7772		96.5485
		112.25		18.4191		61.9573		96.6745
		112.333		18.3113		62.1258		96.76
		112.417		18.2395		62.1414		96.731
		112.5		18.1343		62.0146		96.6848
		112.583		17.9341		61.9736		96.7351
		112.667		17.73		61.9978		96.7266
		112.751		17.6589		61.9123		96.6372
		112.834		17.6268		61.7931		96.513
		112.917		17.6085		61.6405		96.3342
		113		17.4887		61.7657		96.3407
		113.083		17.3169		61.6005		96.1241
		113.167		17.1679		61.5061		96.1724
		113.25		16.9585		61.6816		96.3141
		113.333		16.8264		61.7559		96.2612
		113.417		16.7392		61.5982		96.2033
		113.5		16.5455		61.6098		96.2062
		113.583		16.4972		61.6161		96.2773
		113.667		16.3505		61.6626		96.1902
		113.75		16.2417		61.7765		96.2146
		113.835		16.1456		61.8394		96.217
		113.917		16.0332		61.9234		96.3266
		114.001		16.0651		61.8945		96.1484
		114.083		16.0692		61.7254		96.103
		114.167		16.1061		61.7572		96.0371
		114.25		16.0534		61.6653		95.8265
		114.333		15.9706		61.7659		95.8752
		114.417		15.9298		61.7547		95.8853
		114.5		15.8833		61.8097		96.0248
		114.583		15.8671		61.9902		96.1608
		114.667		15.8813		62.0515		96.1035
		114.75		15.8477		62.1842		96.1404
		114.833		15.7758		62.0629		96.1097
		114.918		15.816		62.0234		96.1392
		115.001		15.8243		62.0331		96.184
		115.084		15.811		62.1571		96.2818
		115.167		15.7955		62.1148		96.1478
		115.25		15.8058		61.9431		95.9606
		115.333		15.8284		61.8535		95.8559
		115.417		15.8065		61.827		95.8129
		115.5		15.8028		62.0016		95.9312
		115.583		15.7519		62.0522		95.875
		115.667		15.7559		61.8526		95.7161
		115.75		15.7431		61.7122		95.5839
		115.833		15.7261		61.5876		95.3655
		115.917		15.705		61.4678		95.2541
		116.001		15.7169		61.5012		95.257
		116.084		15.768		61.4873		95.2187
		116.167		15.8642		61.5162		95.2044
		116.25		15.9035		61.5044		95.1961
		116.333		15.9045		61.4591		95.0721
		116.417		15.9592		61.406		95.0185
		116.5		16.0342		61.3123		95.0775
		116.583		16.0774		61.3283		95.0361
		116.667		16.0919		61.2668		94.8988
		116.75		16.1089		61.2966		94.9561
		116.833		16.1045		61.37		95.0407
		116.917		16.1235		61.247		94.9451
		117		16.1477		61.0176		94.7675
		117.083		16.1766		60.9036		94.57
		117.168		16.1905		60.9197		94.5623
		117.251		16.2417		60.9775		94.5703
		117.334		16.2784		60.7228		94.3743
		117.417		16.3496		60.5279		94.2463
		117.5		16.3886		60.5121		94.2586
		117.583		16.4568		60.5095		94.4061
		117.667		16.4889		60.6605		94.4366
		117.75		16.598		60.8083		94.4252
		117.833		16.7145		60.9655		94.4286
		117.917		16.754		61.0161		94.4686
		118		16.7836		61.0932		94.4721
		118.083		16.8138		60.9617		94.3344
		118.167		16.8774		60.9662		94.3436
		118.251		16.9647		60.7196		94.2113
		118.334		16.994		60.6144		94.1229
		118.417		17.1266		60.611		94.075
		118.5		17.163		60.6609		94.1731
		118.583		17.2495		60.9744		94.4439
		118.667		17.3735		61.0519		94.3986
		118.75		17.5598		60.7502		94.1578
		118.833		17.6432		60.6141		94.0564
		118.917		17.7303		60.6406		94.0966
		119		17.8171		60.798		94.2741
		119.083		17.8488		60.8501		94.3626
		119.168		17.8671		60.7829		94.2819
		119.251		18.0047		60.9144		94.3202
		119.334		18.0935		61.0244		94.3522
		119.417		18.1749		61.0779		94.3053
		119.5		18.2501		61.0667		94.2626
		119.583		18.3495		61.0446		94.3101
		119.667		18.4105		61.0318		94.3359
		119.75		18.4812		61.0376		94.3595
		119.833		18.5564		61.0455		94.4034
		119.917		18.6349		61.0479		94.5467
		120		18.7223		61.1123		94.615
		120.083		18.7954		61.2124		94.7515
		120.167		18.8139		61.2536		94.8758
		120.251		18.8085		61.3624		95.0731
		120.334		18.8002		61.4039		95.1237
		120.417		18.7274		61.4174		95.1031
		120.5		18.7077		61.3308		95.0712
		120.583		18.7099		61.5026		95.2702
		120.667		18.6508		61.59		95.3356
		120.75		18.5771		61.7036		95.44
		120.833		18.5303		61.7277		95.4474
		120.917		18.4826		61.8167		95.6111
		121		18.3941		61.9753		95.6953
		121.083		18.3056		61.9317		95.6632
		121.167		18.1324		61.8771		95.7278
		121.25		17.9738		61.9688		95.9249
		121.333		17.9084		62.0287		95.9102
		121.418		17.8604		61.8924		95.7571
		121.501		17.7883		61.8663		95.7177
		121.583		17.7173		61.8349		95.8124
		121.667		17.6884		61.9454		96.0519
		121.75		17.6239		61.9969		96.0438
		121.833		17.5124		62.023		96.1357
		121.917		17.3563		61.9938		96.0709
		122		17.2941		61.8986		96.0509
		122.083		17.2734		61.9537		96.1547
		122.167		17.1797		61.9749		96.1752
		122.25		17.085		61.9484		96.121
		122.335		16.9972		61.9198		96.0587
		122.417		16.9196		62.0453		96.1643
		122.5		16.7949		62.1682		96.2679
		122.583		16.7595		62.1759		96.3375
		122.667		16.7181		62.1454		96.3772
		122.75		16.6717		62.0975		96.397
		122.833		16.6415		62.0393		96.3264
		122.917		16.5993		61.9948		96.1975
		123		16.6199		61.8246		96.117
		123.083		16.5748		61.7659		96.1278
		123.167		16.5344		61.8445		96.0644
		123.25		16.5077		61.7344		95.904
		123.333		16.4972		61.7038		95.8393
		123.417		16.4196		61.7211		95.9217
		123.5		16.3571		61.5851		95.8363
		123.583		16.3654		61.5253		95.7611
		123.667		16.3662		61.4605		95.7301
		123.75		16.3324		61.4481		95.6912
		123.833		16.4178		61.4596		95.7099
		123.918		16.3428		61.485		95.584
		124.001		16.2439		61.3865		95.5859
		124.084		16.1748		61.6028		95.7377
		124.167		16.2264		61.4925		95.5559
		124.25		16.2991		61.31		95.4055
		124.333		16.3828		61.2604		95.3393
		124.417		16.4317		61.3953		95.4476
		124.5		16.4402		61.4651		95.3643
		124.583		16.4792		61.2523		95.1989
		124.667		16.6289		61.0151		94.9861
		124.75		16.796		60.9473		94.9167
		124.833		16.9186		61.0788		94.8594
		124.917		16.931		61.0291		94.6963
		125		16.9114		60.8639		94.503
		125.083		16.9066		60.7718		94.4605
		125.168		16.9688		60.643		94.3488
		125.25		17.0153		60.3929		94.06
		125.333		17.0248		60.2437		94.0469
		125.417		17.0419		60.2274		94.0357
		125.5		17.1052		60.2663		93.9709
		125.583		17.1367		60.4648		94.0366
		125.667		17.1915		60.5558		93.9919
		125.75		17.2442		60.5627		93.8856
		125.833		17.2795		60.5388		93.8555
		125.917		17.3217		60.5222		93.8405
		126		17.3188		60.3953		93.7227
		126.083		17.3927		60.6555		93.9011
		126.167		17.4309		60.6275		93.7424
		126.251		17.5539		60.6819		93.7027
		126.334		17.6617		60.5848		93.6279
		126.417		17.7245		60.49		93.6177
		126.5		17.7806		60.2955		93.4682
		126.583		17.7634		60.2724		93.4731
		126.667		17.8328		60.3772		93.5009
		126.75		17.8642		60.3606		93.4463
		126.833		17.9246		60.4002		93.4917
		126.917		18.0139		60.5209		93.5915
		127		18.1588		60.5894		93.6362
		127.083		18.2843		60.5316		93.6303
		127.167		18.4373		60.5757		93.6657
		127.251		18.5792		60.4212		93.5793
		127.334		18.6199		60.5135		93.5257
		127.417		18.6322		60.5247		93.5822
		127.5		18.626		60.6682		93.6881
		127.583		18.7121		60.6726		93.6959
		127.667		18.7831		60.7549		93.8953
		127.75		18.8783		60.8731		93.9732
		127.833		18.9369		61.0233		94.1403
		127.917		19.0293		61.0355		94.1343
		128		19.0931		61.0016		94.2239
		128.083		19.13		61.1968		94.3637
		128.167		19.1524		61.192		94.2421
		128.25		19.1765		61.1909		94.2699
		128.333		19.2779		61.2266		94.3776
		128.417		19.1713		61.3138		94.4066
		128.5		19.0958		61.2725		94.5202
		128.583		19.0178		61.4472		94.6548
		128.667		18.9521		61.4967		94.6386
		128.751		18.8795		61.4514		94.7014
		128.834		18.9319		61.4428		94.7298
		128.918		18.8629		61.5435		94.7799
		129.001		18.7932		61.6964		94.9327
		129.083		18.7542		61.7371		94.9938
		129.167		18.7261		61.8699		95.111
		129.25		18.6184		61.8429		95.0144
		129.333		18.6162		61.7229		94.9719
		129.417		18.525		61.6763		94.9822
		129.5		18.5089		61.5245		94.9662
		129.583		18.5037		61.7861		95.1966
		129.667		18.4152		61.8272		95.236
		129.75		18.451		61.7737		95.126
		129.834		18.4698		61.7384		95.1556
		129.917		18.4291		61.8217		95.3237
		130.001		18.3806		61.8925		95.3799
		130.083		18.3435		61.8688		95.3816
		130.167		18.4103		61.8954		95.4638
		130.25		18.3611		61.8899		95.5562
		130.333		18.3478		61.961		95.6441
		130.417		18.3668		61.9785		95.7448
		130.5		18.306		62.0144		95.7397
		130.583		18.2106		62.172		95.788
		130.667		18.1013		62.2217		95.7341
		130.75		17.9774		62.1383		95.6465
		130.833		17.9674		61.9323		95.5315
		130.917		17.953		61.8806		95.5579
		131		17.9393		61.7022		95.4515
		131.083		17.8639		61.4775		95.4129
		131.168		17.8444		61.4538		95.3799
		131.25		17.7589		61.4004		95.2799
		131.334		17.7342		61.5294		95.4142
		131.417		17.7215		61.6401		95.4908
		131.5		17.7261		61.5791		95.4556
		131.583		17.7195		61.5858		95.3938
		131.667		17.6299		61.7603		95.4483
		131.75		17.6498		61.706		95.4578
		131.833		17.6253		61.6845		95.5014
		131.917		17.621		61.9089		95.642
		132		17.6008		61.9575		95.6801
		132.083		17.5814		61.8566		95.6178
		132.167		17.5096		61.8488		95.4874
		132.25		17.5319		61.7288		95.4175
		132.335		17.5724		61.5446		95.2521
		132.417		17.5844		61.4436		95.1274
		132.501		17.5971		61.2946		94.8915
		132.584		17.597		60.9965		94.6959
		132.667		17.551		60.8631		94.6866
		132.75		17.5531		60.9384		94.7062
		132.833		17.5006		60.9732		94.7327
		132.917		17.5333		61.0322		94.7871
		133		17.5207		60.9952		94.7934
		133.083		17.5514		61.0938		94.7366
		133.167		17.5566		60.9578		94.6737
		133.25		17.5623		60.9574		94.7761
		133.333		17.4933		60.9729		94.7541
		133.417		17.542		60.9571		94.5497
		133.5		17.5632		60.9115		94.467
		133.583		17.4896		60.961		94.3569
		133.668		17.4598		60.8971		94.2069
		133.75		17.4257		60.6419		94.1169
		133.833		17.4295		60.7107		94.2878
		133.917		17.3444		60.7794		94.3957
		134		17.2763		60.8823		94.4729
		134.083		17.3208		60.9347		94.4026
		134.167		17.3545		60.9305		94.4156
		134.25		17.4107		61.0167		94.4475
		134.333		17.3954		60.9586		94.4096
		134.417		17.3534		60.9386		94.438
		134.5		17.2522		60.9191		94.4177
		134.583		17.2172		60.8164		94.3046
		134.668		17.1911		60.8117		94.3264
		134.751		17.2472		60.95		94.4522
		134.834		17.2358		61.0547		94.4928
		134.917		17.1918		61.0703		94.3465
		135		17.2271		60.845		94.2091
		135.083		17.248		60.8703		94.175
		135.167		17.2663		60.9281		94.2358
		135.25		17.319		60.9645		94.2226
		135.333		17.3306		60.8521		94.204
		135.417		17.42		60.8691		94.1744
		135.5		17.4978		60.8675		94.1465
		135.583		17.5316		60.7694		94.0326
		135.667		17.5467		60.9064		94.0871
		135.75		17.5436		61.0532		94.2071
		135.834		17.68		61.0834		94.1739
		135.917		17.8262		61.1542		94.2994
		136		17.8653		61.2589		94.3035
		136.083		17.9463		61.0641		94.114
		136.167		17.9914		61.0103		94.1749
		136.25		17.9326		61.0587		94.2687
		136.333		17.9754		60.968		94.1908
		136.417		18.0709		61.0224		94.1977
		136.5		18.0527		61.058		94.1924
		136.583		18.0943		61.0965		94.1658
		136.667		18.1479		61.0097		94.1209
		136.75		18.2266		60.953		94.0727
		136.833		18.2329		60.9676		94.0815
		136.918		18.238		61.1451		94.2305
		137		18.251		61.1204		94.0835
		137.083		18.3358		61.0087		93.9757
		137.167		18.4605		60.9625		94.0034
		137.25		18.424		61.0052		93.8995
		137.333		18.4964		60.8054		93.686
		137.417		18.5033		60.781		93.7132
		137.5		18.5501		60.8367		93.7615
		137.583		18.5824		60.7807		93.5916
		137.667		18.5537		60.7117		93.5299
		137.75		18.5842		60.734		93.55
		137.833		18.6208		60.8989		93.7374
		137.917		18.5299		61.0336		93.7265
		138		18.5185		61.118		93.66
		138.083		18.5212		61.1487		93.6971
		138.167		18.5763		61.0608		93.6621
		138.25		18.6295		61.1531		93.6912
		138.333		18.6611		61.2484		93.7776
		138.417		18.672		61.334		93.8737
		138.5		18.6511		61.2907		93.6525
		138.584		18.5711		61.2669		93.6029
		138.667		18.5975		61.2032		93.5964
		138.75		18.6031		61.1135		93.4755
		138.833		18.6784		60.9013		93.4297
		138.917		18.7431		60.8045		93.4362
		139		18.7905		60.8011		93.4876
		139.083		18.7742		60.9237		93.5521
		139.167		18.661		60.9216		93.5999
		139.25		18.573		60.8868		93.6722
		139.333		18.5714		60.9953		93.7088
		139.417		18.5397		61.03		93.7122
		139.5		18.5547		61.1352		93.7143
		139.584		18.6391		61.0979		93.6424
		139.667		18.7582		61.0245		93.5688
		139.75		18.8089		60.9825		93.5127
		139.833		18.846		60.938		93.5703
		139.917		18.8836		60.9609		93.5595
		140		18.8533		60.9597		93.4982
		140.083		18.8351		60.9522		93.396
		140.167		18.8068		60.8289		93.3319
		140.25		18.7009		60.7514		93.2346
		140.333		18.5642		60.7205		93.2409
		140.417		18.5532		60.7004		93.2383
		140.5		18.5856		60.7066		93.2354
		140.583		18.5836		60.7903		93.3099
		140.668		18.5755		60.8185		93.2693
		140.75		18.5203		60.6675		93.1124
		140.833		18.462		60.763		93.2608
		140.917		18.4531		60.8371		93.296
		141		18.4066		60.7965		93.2472
		141.083		18.3298		60.7882		93.2256
		141.167		18.2679		60.7715		93.2168
		141.25		18.3023		60.6983		93.317
		141.333		18.362		60.9257		93.5166
		141.417		18.2941		60.9152		93.35
		141.5		18.2344		60.9333		93.3312
		141.583		18.1591		60.9005		93.3378
		141.668		18.0869		60.9456		93.3862
		141.751		17.9676		60.9065		93.3251
		141.833		17.8397		60.9559		93.478
		141.917		17.7679		60.8758		93.4267
		142		17.7464		60.786		93.4685
		142.083		17.7041		60.9433		93.5291
		142.167		17.6998		60.9592		93.4966
		142.25		17.6321		61.0387		93.5128
		142.333		17.5218		61.1528		93.7062
		142.417		17.443		61.2914		93.7734
		142.5		17.2878		61.2672		93.6609
		142.583		17.1905		61.1319		93.6422
		142.667		17.1395		61.0969		93.6788
		142.751		17.1104		61.1819		93.7664
		142.834		17.0326		61.1521		93.7872
		142.917		17.0225		61.1894		93.843
		143		17.0589		61.3296		94.0057
		143.083		17.0921		61.5148		94.1234
		143.167		17.1601		61.519		94.1349
		143.25		17.2147		61.5487		94.1667
		143.333		17.1824		61.685		94.303
		143.417		17.1915		61.7786		94.3616
		143.5		17.1797		61.7699		94.4629
		143.583		17.1838		61.9325		94.5352
		143.667		17.15		61.9765		94.462
		143.75		17.2005		61.9228		94.3702
		143.833		17.2246		61.7875		94.3057
		143.917		17.1507		61.7181		94.3521
		144.001		17.1395		61.7874		94.4693
		144.084		17.1703		61.879		94.5779
		144.167		17.2448		62.0595		94.6542
		144.25		17.3451		62.0158		94.6887
		144.333		17.375		61.9766		94.7219
		144.417		17.3873		62.105		94.9273
		144.5		17.42		62.153		94.9769
		144.583		17.4725		62.1687		94.9928
		144.667		17.4939		62.3139		95.0686
		144.75		17.509		62.5507		95.1959
		144.833		17.5758		62.6161		95.1849
		144.917		17.5349		62.5822		95.3149
		145		17.5381		62.7022		95.3492
		145.083		17.577		62.5764		95.3062
		145.168		17.6067		62.6933		95.4057
		145.251		17.5803		62.7495		95.4206
		145.333		17.5465		62.6536		95.4196
		145.417		17.5159		62.5773		95.4898
		145.5		17.5179		62.7818		95.6457
		145.583		17.4752		62.9892		95.7661
		145.667		17.4358		62.946		95.7256
		145.75		17.3166		62.7673		95.6195
		145.833		17.2183		62.6735		95.6012
		145.917		17.2341		62.7545		95.6963
		146		17.2384		62.9003		95.7126
		146.083		17.2724		62.9828		95.58
		146.167		17.3086		62.7348		95.3013
		146.25		17.4064		62.4949		95.1863
		146.333		17.4295		62.4832		95.183
		146.417		17.4275		62.3958		95.1941
		146.5		17.485		62.2556		95.2684
		146.584		17.453		62.2328		95.2787
		146.667		17.4413		62.2971		95.2873
		146.75		17.5448		62.2377		95.288
		146.833		17.5712		62.1714		95.2711
		146.917		17.6063		62.2259		95.2941
		147		17.6177		62.283		95.2992
		147.083		17.7081		62.2214		95.1818
		147.167		17.711		62.1316		95.156
		147.25		17.7327		61.9795		95.0908
		147.333		17.671		61.8856		95.1089
		147.417		17.587		61.8497		95.0689
		147.5		17.5739		61.8389		95.1284
		147.585		17.5987		61.8778		95.2304
		147.667		17.5587		61.8718		95.1821
		147.751		17.5084		61.78		95.0371
		147.833		17.4418		61.6914		94.9462
		147.917		17.4332		61.607		94.8328
		148		17.4968		61.4147		94.8077
		148.083		17.481		61.2463		94.8314
		148.167		17.4639		61.3256		94.9043
		148.25		17.4842		61.3007		94.8007
		148.333		17.4903		61.1335		94.679
		148.417		17.523		61.2025		94.7419
		148.5		17.5082		61.2718		94.7022
		148.583		17.5914		61.2583		94.5883
		148.667		17.6042		61.2483		94.5435
		148.75		17.6984		61.3121		94.5498
		148.834		17.7223		61.2133		94.5089
		148.917		17.6401		61.1147		94.4107
		149		17.6207		61.0506		94.3431
		149.083		17.5988		60.9692		94.1238
		149.167		17.6804		60.564		93.8063
		149.25		17.7351		60.5236		93.7495
		149.333		17.732		60.3486		93.6188
		149.417		17.6093		60.33		93.6653
		149.5		17.6245		60.5473		93.8234
		149.583		17.6438		60.5343		93.734
		149.667		17.6115		60.3917		93.4321
		149.751		17.676		60.166		93.2763
		149.834		17.6513		60.1604		93.3388
		149.918		17.6416		60.1958		93.2725
		150		17.6704		60.1857		93.4147
		150.083		17.6965		60.2654		93.4688
		150.167		17.7438		60.3076		93.3031
		150.25		17.7532		60.3432		93.1425
		150.333		17.6544		60.156		92.9542
		150.417		17.5922		60.2224		92.9855
		150.5		17.5588		60.1348		92.8922
		150.583		17.4655		60.277		93.0394
		150.667		17.5045		60.5346		93.1833
		150.751		17.4608		60.5664		93.1467
		150.834		17.4148		60.3683		93.0455
		150.917		17.4429		60.3618		92.9358
		151		17.4905		60.3934		92.9167
		151.083		17.4683		60.2747		92.7374
		151.167		17.4001		60.1895		92.7202
		151.25		17.3612		60.3417		92.843
		151.333		17.2871		60.6298		93.0832
		151.417		17.2052		60.8485		93.2454
		151.5		17.2122		60.7602		93.1529
		151.583		17.2255		60.6025		92.9865
		151.667		17.1473		60.6192		93.0151
		151.75		17.0695		60.5998		93.0597
		151.833		17.037		60.541		93.0593
		151.917		16.9614		60.6515		93.1023
		152		16.9036		60.7412		93.136
		152.083		16.8839		60.691		93.0755
		152.167		16.7949		60.6962		93.0493
		152.25		16.7136		60.6283		93.0056
		152.334		16.6679		60.7259		93.1336
		152.417		16.7029		60.9494		93.1547
		152.5		16.6787		60.8976		93.0653
		152.583		16.7072		60.8567		93.069
		152.667		16.6882		60.7548		92.9125
		152.75		16.6656		60.7717		93.0877
		152.833		16.6559		60.9827		93.3859
		152.917		16.63		61.0838		93.4253
		153		16.543		61.0965		93.3951
		153.083		16.3617		60.9674		93.3078
		153.167		16.2745		60.9942		93.3851
		153.25		16.275		61.1284		93.5001
		153.333		16.3296		61.1011		93.5517
		153.418		16.256		61.0915		93.5079
		153.5		16.2973		61.0265		93.4321
		153.583		16.2452		61.0632		93.5126
		153.667		16.2567		61.0614		93.4241
		153.75		16.2974		60.9306		93.3488
		153.833		16.322		60.9062		93.4366
		153.917		16.3243		60.8976		93.4769
		154		16.3656		60.9733		93.4937
		154.083		16.3364		60.9332		93.4795
		154.167		16.3209		61.0557		93.7479
		154.25		16.2697		61.0544		93.6925
		154.333		16.2814		61.032		93.7075
		154.417		16.3284		61.1119		93.8375
		154.501		16.3073		61.1396		93.7958
		154.584		16.3525		61.1282		93.7074
		154.667		16.3904		61.154		93.7246
		154.75		16.252		61.2979		93.8778
		154.833		16.1536		61.5025		94.0432
		154.917		16.1236		61.4446		93.8819
		155		16.143		61.2412		93.6973
		155.083		16.1953		61.2766		93.6866
		155.167		16.2491		61.1491		93.5754
		155.25		16.2967		61.0548		93.5474
		155.333		16.3085		61.0568		93.5413
		155.417		16.2342		61.0524		93.5695
		155.5		16.192		61.1551		93.5827
		155.583		16.1712		61.1482		93.5363
		155.667		16.177		61.1065		93.4604
		155.75		16.1771		61.1777		93.4228
		155.834		16.2243		61.099		93.2334
		155.917		16.2073		60.9813		93.0375
		156		16.1551		60.8154		92.8369
		156.083		16.1744		60.6988		92.6938
		156.167		16.0949		60.9211		92.8749
		156.25		16.1304		61.0004		92.9262
		156.333		16.2329		60.8497		92.8466
		156.417		16.2853		60.8406		92.7975
		156.5		16.2633		60.8994		92.8158
		156.583		16.3475		60.8731		92.7639
		156.667		16.3258		60.8184		92.642
		156.75		16.29		60.7722		92.586
		156.833		16.3471		60.6795		92.6416
		156.918		16.4209		60.7293		92.6393
		157		16.4585		60.7181		92.5063
		157.083		16.495		60.7597		92.498
		157.167		16.524		60.7423		92.4977
		157.25		16.6133		60.6305		92.2758
		157.333		16.6575		60.4267		92.1199
		157.417		16.6702		60.4794		92.2199
		157.5		16.6614		60.6121		92.2525
		157.583		16.6775		60.5097		92.0638
		157.667		16.7032		60.1675		91.7487
		157.75		16.8109		60.013		91.6245
		157.833		16.8341		60.1211		91.6205
		157.917		16.8358		60.1187		91.626
		158		16.8394		60.0274		91.4899
		158.083		16.8001		59.9167		91.3918
		158.167		16.8321		59.7038		91.246
		158.251		16.7947		59.697		91.2612
		158.334		16.8113		59.7201		91.1873
		158.417		16.8414		59.7115		91.104
		158.5		16.8695		59.6258		91.0413
		158.583		16.906		59.654		91.0392
		158.667		16.9894		59.6424		90.9554
		158.75		17.0841		59.5857		90.8157
		158.833		17.0929		59.5602		90.7288
		158.917		17.141		59.5473		90.6544
		159		17.2034		59.4767		90.6755
		159.083		17.2255		59.4442		90.4787
		159.167		17.2623		59.4414		90.5597
		159.25		17.2374		59.5244		90.7022
		159.333		17.2359		59.6148		90.7236
		159.417		17.1689		59.5003		90.6253
		159.5		17.1913		59.546		90.595
		159.583		17.2528		59.6579		90.6494
		159.668		17.234		59.6074		90.5697
		159.751		17.2397		59.5077		90.5068
		159.834		17.214		59.5847		90.5753
		159.917		17.2597		59.6111		90.6093
		160		17.2568		59.6604		90.5365
		160.083		17.2372		59.6874		90.556
		160.167		17.2649		59.7431		90.6518
		160.25		17.3304		59.9203		90.7794
		160.333		17.2555		59.8446		90.7021
		160.417		17.2026		59.9011		90.7488
		160.5		17.1929		59.8809		90.6534
		160.583		17.2206		60.0014		90.7569
		160.668		17.2098		59.9896		90.6856
		160.751		17.1687		60.0253		90.7166
		160.833		17.1618		60.0598		90.7567
		160.917		17.1327		60.0336		90.7178
		161		17.1372		60.174		90.6612
		161.083		17.1343		60.1124		90.662
		161.167		17.1985		60.0889		90.7173
		161.25		17.2915		60.2549		90.8317
		161.333		17.2792		60.3981		90.9519
		161.417		17.2659		60.4717		91.038
		161.5		17.1735		60.5623		91.1506
		161.583		17.1326		60.6093		91.2421
		161.667		17.1809		60.7155		91.2677
		161.75		17.1656		60.8515		91.4753
		161.835		17.2316		60.9159		91.4329
		161.917		17.2269		61.0141		91.5695
		162		17.1917		61.0319		91.548
		162.083		17.1975		60.9939		91.5892
		162.167		17.1759		61.0593		91.6363
		162.25		17.1811		61.0331		91.6158
		162.333		17.1927		61.0992		91.5806
		162.417		17.1891		61.0546		91.5625
		162.5		17.1589		61.0476		91.5441
		162.585		17.1336		61.1002		91.4796
		162.667		17.1559		61.1835		91.6326
		162.75		17.1462		61.4839		91.7922
		162.833		17.1272		61.5484		91.8939
		162.917		17.1253		61.601		91.9204
		163		17.0449		61.6078		92.0103
		163.083		17.0036		61.665		92.1055
		163.167		16.9223		61.5782		92.02
		163.25		16.8332		61.5179		92.0476
		163.333		16.7689		61.5563		91.9827
		163.417		16.6908		61.5313		91.9944
		163.5		16.613		61.6743		92.1407
		163.583		16.5334		61.773		92.2642
		163.667		16.4389		61.6941		92.2431
		163.751		16.3992		61.4517		92.1262
		163.834		16.3406		61.324		92.0449
		163.917		16.2973		61.2338		91.9283
		164		16.2821		61.3431		92.0266
		164.083		16.2914		61.4721		92.1605
		164.167		16.232		61.5607		92.3855
		164.25		16.1163		61.7258		92.5585
		164.333		16.0547		61.8126		92.6227
		164.417		15.9985		61.8578		92.5891
		164.5		16.0103		61.681		92.4379
		164.583		15.9097		61.5231		92.299
		164.667		15.8047		61.5212		92.2829
		164.751		15.741		61.7263		92.4036
		164.834		15.6924		61.7985		92.4528
		164.917		15.6677		61.6291		92.3402
		165		15.5582		61.6504		92.4008
		165.083		15.5382		61.7076		92.4881
		165.167		15.5188		61.6604		92.364
		165.25		15.4547		61.5341		92.2646
		165.333		15.4007		61.5618		92.342
		165.417		15.4569		61.5588		92.3471
		165.5		15.449		61.6007		92.2626
		165.583		15.4788		61.6645		92.3395
		165.667		15.5425		61.8641		92.4002
		165.75		15.6117		61.9301		92.424
		165.833		15.6462		61.7931		92.3417
		165.918		15.708		61.6732		92.3022
		166		15.7451		61.7879		92.4402
		166.084		15.8206		61.7601		92.3563
		166.167		15.9357		61.675		92.2308
		166.25		15.9308		61.8081		92.2273
		166.333		15.8972		61.8037		92.1556
		166.417		15.9215		61.6831		92.1119
[truncated: 7,393 more rows]

## Sheet: Fig. 4b
		Time (min)		500 W/m^2			750 W/m^2			1000 W/m^2
				With MOF	Without MOF		With MOF	Without MOF		With MOF	Without MOF
		0		23.0824	21.5219		23.2813	22.17		22.7158	23.3962
		0.0833		22.9873	21.3475		23.1787	22.1483		22.5764	23.408
		0.16663		22.9667	21.2932		23.1865	22.1568		22.6925	23.4188
		0.251		23.0821	21.1733		23.2771	22.162		22.7128	23.4037
		0.3333		23.0721	21.1266		23.326	22.1672		22.7046	23.4205
		0.41718		23.0972	21.0925		23.2624	22.1824		22.71	23.4353
		0.49998		23.0777	21.038		23.3026	22.1825		22.7173	23.4337
		0.5833		23.0926	21.0411		23.2931	22.166		22.6873	23.461
		0.66665		23.0682	21.044		23.1982	22.1615		22.744	23.4932
		0.74997		23.0645	21.0157		23.3116	22.1762		22.6326	23.5639
		0.83333		23.0756	21.0662		23.3208	22.1991		22.8002	23.6625
		0.91663		23.0644	21.0689		23.238	22.1991		22.833	23.7688
		0.99997		23.0549	21.1352		23.2758	22.1946		22.9318	23.9115
		1.0833		23.0392	21.1858		23.4216	22.1981		22.9306	24.0605
		1.16663		23.0277	21.2634		23.3696	22.2069		22.9407	24.229
		1.24998		23.0369	21.3408		23.4175	22.2285		23.1541	24.4036
		1.3333		22.9413	21.4592		23.6077	22.2547		23.1243	24.6086
		1.41663		23.0777	21.5583		23.5808	22.3197		23.3539	24.8147
		1.49997		23.1227	21.675		23.652	22.3896		23.3391	25.0387
		1.5833		23.13	21.7916		23.8372	22.4883		23.4527	25.2346
		1.66737		23.1396	21.9444		23.9333	22.5677		23.6316	25.4856
		1.74997		23.0821	22.0555		24.0103	22.7311		23.7938	25.685
		1.8339		23.1353	22.1811		24.1067	22.8536		23.9225	25.9032
		1.91665		23.1958	22.3026		24.1136	22.9999		24.0456	26.1434
		2.00042		23.3461	22.4767		24.3205	23.1403		24.2217	26.3653
		2.0833		23.3986	22.5939		24.3983	23.3095		24.2181	26.6242
		2.16712		23.4508	22.7454		24.4035	23.4604		24.4616	26.8631
		2.24997		23.4131	22.8907		24.5214	23.6278		24.5944	27.0842
		2.3337		23.5919	23.0439		24.718	23.8121		24.7284	27.3213
		2.41663		23.6369	23.194		24.6973	24.005		24.8007	27.5631
		2.50038		23.6977	23.3157		24.9109	24.1811		25.0443	27.792
		2.5833		23.6467	23.4562		24.9404	24.3395		25.0639	28.0172
		2.66678		23.7508	23.6017		25.1406	24.5288		25.3249	28.269
		2.74997		23.9103	23.6983		25.2632	24.7265		25.4636	28.4978
		2.83332		23.9953	23.9001		25.2772	24.9099		25.6123	28.7338
		2.91665		24.0666	24.0182		25.4899	25.0945		25.7334	28.9532
		2.99997		24.1291	24.178		25.5847	25.2956		25.8884	29.21
		3.0833		24.2207	24.3097		25.6022	25.4622		25.9921	29.4302
		3.16677		24.2996	24.4396		25.8337	25.666		26.1686	29.6367
		3.24997		24.266	24.5851		25.935	25.8543		26.2096	29.9078
		3.33355		24.4535	24.7316		26.0397	26.0572		26.3635	30.1404
		3.41663		24.415	24.849		26.1709	26.2191		26.5964	30.3475
		3.49997		24.5092	24.9875		26.2754	26.4513		26.6573	30.5455
		3.58337		24.5818	25.1234		26.2908	26.6107		26.779	30.7673
		3.66665		24.6446	25.2681		26.4302	26.772		26.9396	31.0176
		3.75102		24.8367	25.3875		26.5373	26.963		27.1846	31.2262
		3.8333		24.8121	25.5195		26.7395	27.1337		27.3213	31.4267
		3.91707		25.0016	25.6431		26.8745	27.3324		27.4605	31.6604
		4.00002		25.0625	25.7706		26.8693	27.5037		27.6303	31.8525
		4.08333		25.0492	25.9183		27.0934	27.6866		27.7475	32.0911
		4.16672		25.2313	26.0306		27.2209	27.8803		27.8672	32.2585
		4.25017		25.3232	26.1602		27.3304	28.0259		27.8997	32.473
		4.3333		25.3055	26.2748		27.4343	28.2222		28.0477	32.6741
		4.41663		25.4805	26.405		27.5549	28.3655		28.1858	32.878
		4.5		25.5437	26.5145		27.5479	28.5493		28.4451	33.0746
		4.5833		25.5251	26.6603		27.7538	28.7338		28.5913	33.3
		4.66663		25.605	26.7398		27.8788	28.913		28.7361	33.5
		4.75067		25.6759	26.8931		27.898	29.0705		28.7259	33.7005
		4.8333		25.7713	26.9997		28.1092	29.2156		28.8725	33.8655
		4.91703		25.9371	27.1345		28.2163	29.3779		29.113	34.078
		4.99997		26.0399	27.2409		28.3113	29.553		29.2459	34.2676
		5.08333		26.1054	27.3608		28.414	29.7244		29.3286	34.4421
		5.16663		26.0705	27.4719		28.4302	29.8744		29.5301	34.6251
		5.24997		26.277	27.5771		28.6438	30.0433		29.6706	34.7903
		5.3333		26.2429	27.6982		28.6234	30.2089		29.6978	34.9945
		5.41715		26.3456	27.8195		28.8428	30.3315		29.7941	35.173
		5.49997		26.4211	27.889		28.9386	30.5173		29.928	35.3529
		5.58333		26.5798	28.009		28.9364	30.6825		30.0548	35.5463
		5.66663		26.5472	28.1254		29.1193	30.8436		30.1942	35.7045
		5.74997		26.7148	28.2368		29.2483	31.0074		30.3938	35.8912
		5.8333		26.7869	28.3357		29.3505	31.1401		30.5368	36.0646
		5.91665		26.7329	28.4271		29.4398	31.2774		30.6748	36.2605
		5.99997		26.827	28.5351		29.5242	31.4138		30.6794	36.413
		6.0833		27.0146	28.6462		29.6347	31.5471		30.9039	36.5754
		6.1667		26.9682	28.7361		29.7324	31.7151		31.0328	36.7746
		6.25002		27.05	28.8439		29.7108	31.8472		31.1664	36.9292
		6.3333		27.2405	28.9329		29.9118	32.012		31.2434	37.0798
		6.41705		27.289	29.0276		29.8988	32.1406		31.3657	37.2669
		6.49997		27.362	29.1407		30.0691	32.297		31.3666	37.4136
		6.5835		27.4298	29.2374		30.0679	32.4172		31.4607	37.5875
		6.66665		27.4916	29.3122		30.2616	32.5522		31.6157	37.732
		6.75		27.5665	29.3952		30.3317	32.6834		31.8168	37.8988
		6.8333		27.6408	29.5299		30.3316	32.8273		31.9296	38.067
		6.91663		27.5969	29.6034		30.5318	32.9783		32.0534	38.2138
		6.99997		27.7499	29.6987		30.6237	33.1057		32.1363	38.3664
		7.0833		27.8216	29.7943		30.656	33.2514		32.2745	38.5491
		7.16663		27.8895	29.8868		30.7856	33.3492		32.2639	38.6758
		7.24997		27.8446	29.9831		30.8824	33.4908		32.3596	38.842
		7.3333		27.9236	30.0697		30.9567	33.63		32.5823	38.9572
		7.41663		28.1002	30.1587		31.0481	33.7352		32.5892	39.148
		7.49997		28.0314	30.2469		31.1333	33.8944		32.6932	39.2856
		7.5833		28.1088	30.356		31.2147	34.0081		32.789	39.4284
		7.66663		28.1864	30.4185		31.3071	34.1327		32.9866	39.5674
		7.75022		28.2482	30.5124		31.2746	34.2694		32.9722	39.7228
		7.83335		28.3163	30.5861		31.4585	34.4045		33.2034	39.8659
		7.91665		28.4539	30.6714		31.5392	34.5272		33.3039	40.0159
		7.99997		28.5422	30.778		31.5393	34.6388		33.2733	40.1627
		8.0833		28.5839	30.8548		31.7316	34.7797		33.4939	40.314
		8.16663		28.6664	30.9397		31.7878	34.8537		33.5778	40.4548
		8.24997		28.607	30.9986		31.7841	34.9983		33.6636	40.5835
		8.3333		28.7488	31.1141		31.971	35.1349		33.7605	40.7046
		8.41668		28.8585	31.1821		32.0102	35.2325		33.8584	40.8568
		8.49997		28.8949	31.2661		31.9909	35.3486		33.8748	41.0126
		8.5834		28.9379	31.354		32.1878	35.4595		34.0855	41.1414
		8.6667		28.9997	31.4108		32.2435	35.5915		34.0499	41.2724
		8.7503		28.9597	31.4934		32.3293	35.6948		34.1497	41.4207
		8.8333		29.122	31.5734		32.4023	35.8232		34.2342	41.538
		8.91683		29.1723	31.6504		32.3659	35.9251		34.3164	41.6659
		9.00002		29.2302	31.738		32.4405	36.0393		34.4085	41.7947
		9.08332		29.2023	31.81		32.5145	36.1384		34.5864	41.9202
		9.16663		29.2479	31.9027		32.5826	36.2509		34.6814	42.0675
		9.25007		29.4135	31.9523		32.7666	36.3692		34.7607	42.1801
		9.3333		29.4375	32.0438		32.8484	36.4705		34.8345	42.3011
		9.41665		29.5348	32.1064		32.9054	36.5654		34.826	42.4438
		9.49997		29.5707	32.1845		32.8685	36.6676		35.0055	42.5716
		9.58352		29.5158	32.2753		32.9201	36.7728		34.9894	42.6741
		9.66673		29.6566	32.326		33.0035	36.8879		35.0759	42.8172
		9.75017		29.7359	32.4153		33.0471	37.0052		35.2556	42.9203
		9.8333		29.6502	32.475		33.141	37.0927		35.349	43.0357
		9.91688		29.827	32.5594		33.3011	37.1934		35.3223	43.1638
		9.99997		29.7692	32.6262		33.3853	37.2839		35.4861	43.2762
		10.0834		29.926	32.7088		33.3275	37.403		35.5647	43.3968
		10.1667		29.9899	32.7557		33.4033	37.5037		35.5483	43.5164
		10.25		29.9374	32.8409		33.4622	37.5776		35.7203	43.63
		10.3333		30.0632	32.8943		33.6541	37.6888		35.8086	43.7537
		10.4167		30.1238	32.974		33.7021	37.8031		35.8681	43.8752
		10.5		30.0744	33.0382		33.7452	37.8974		35.8599	43.9568
		10.5834		30.1339	33.0931		33.8211	38		35.9132	44.1055
		10.6667		30.2819	33.1673		33.806	38.0999		36.0066	44.2024
		10.7504		30.3424	33.2399		33.863	38.197		36.0693	44.3052
		10.8333		30.3906	33.2829		34.0189	38.3065		36.1439	44.4219
		10.9174		30.4638	33.3456		33.9817	38.3845		36.3163	44.5451
		11		30.4501	33.4297		34.1596	38.4876		36.37	44.6392
		11.0841		30.5471	33.4997		34.2167	38.5627		36.4408	44.7453
		11.1666		30.4824	33.5546		34.2777	38.6724		36.5064	44.8252
		11.2505		30.538	33.617		34.3442	38.7423		36.5489	44.9533
		11.3333		30.6647	33.688		34.2907	38.8422		36.5398	45.0656
		11.417		30.7337	33.7467		34.4543	38.9565		36.6929	45.1551
		11.5001		30.6711	33.8261		34.4349	39.0214		36.7589	45.2487
		11.5833		30.7371	33.8645		34.6011	39.1331		36.7171	45.3708
		11.6667		30.761	33.9278		34.5314	39.2165		36.8891	45.4632
		11.7502		30.9244	33.9661		34.7064	39.3189		36.9674	45.5612
		11.8333		30.9649	34.059		34.6609	39.389		37.0441	45.6733
		11.9172		30.9911	34.1181		34.7427	39.4979		36.994	45.7784
		12		30.9367	34.1814		34.8016	39.5758		37.0655	45.8765
		12.0841		30.9595	34.2338		34.8342	39.6505		37.2124	45.9649
		12.1667		31.0411	34.2973		34.9976	39.7708		37.1862	46.0783
		12.2504		31.1393	34.3532		34.9405	39.8263		37.3417	46.1735
		12.3333		31.1957	34.3993		35.0052	39.9173		37.3956	46.2644
		12.4166		31.1561	34.4626		35.0744	39.9881		37.4591	46.3462
		12.5001		31.281	34.5258		35.2286	40.0997		37.5405	46.4032
		12.5833		31.3586	34.5878		35.2934	40.1653		37.5974	46.5294
		12.6667		31.2678	34.6404		35.313	40.2492		37.604	46.6037
		12.7501		31.3183	34.7049		35.2775	40.321		37.6129	46.6992
		12.8333		31.4626	34.7493		35.3159	40.4141		37.6652	46.782
		12.9166		31.5104	34.8147		35.4917	40.4862		37.7197	46.8752
		13		31.4367	34.8903		35.5249	40.5738		37.8808	47.0011
		13.0837		31.5185	34.9319		35.4602	40.6733		37.9273	47.0609
		13.1666		31.6283	34.966		35.6146	40.7335		37.9811	47.1491
		13.2504		31.6682	35.0551		35.5905	40.8268		38.0328	47.257
		13.3333		31.6127	35.0855		35.6319	40.8902		37.9971	47.3303
		13.4168		31.7526	35.1843		35.6745	40.9872		38.184	47.4132
		13.5001		31.6964	35.1991		35.842	41.0509		38.1144	47.4856
		13.5833		31.8384	35.2454		35.8971	41.1333		38.1955	47.5836
		13.6675		31.8512	35.3262		35.8406	41.206		38.3331	47.6782
		13.7501		31.9105	35.3678		35.8894	41.2987		38.3828	47.8003
		13.8341		31.8523	35.4209		36.0361	41.3539		38.4445	47.8516
		13.9166		31.9814	35.4693		35.9781	41.4354		38.5211	47.9436
		14.0007		32.0191	35.5131		36.0919	41.5279		38.4482	48.0343
		14.0833		32.0292	35.5569		36.1647	41.587		38.4979	48.1074
		14.1672		32.0031	35.6261		36.1283	41.6417		38.5479	48.19
		14.25		32.1377	35.6806		36.1558	41.7294		38.7053	48.2698
		14.3336		32.1749	35.7212		36.3193	41.8213		38.7658	48.3421
		14.4166		32.0953	35.774		36.2471	41.8721		38.8124	48.4571
		14.5		32.1589	35.8292		36.4419	41.9316		38.77	48.54
		14.5833		32.189	35.8868		36.4717	42.0018		38.8368	48.6012
		14.6666		32.2069	35.903		36.5042	42.0715		38.8906	48.6779
		14.75		32.2465	35.9936		36.543	42.1633		39.047	48.761
		14.8333		32.2841	36.0194		36.5831	42.2312		39.1213	48.8468
		14.9167		32.4411	36.0737		36.6619	42.3043		39.1313	48.9049
		15		32.3523	36.1393		36.5733	42.365		39.2175	48.9945
		15.0833		32.4026	36.1653		36.6409	42.4428		39.2595	49.0758
		15.1667		32.5273	36.2291		36.7912	42.4859		39.3079	49.1755
		15.25		32.5733	36.2776		36.7181	42.5515		39.3657	49.2477
		15.3338		32.5059	36.3308		36.8674	42.6763		39.4245	49.3165
		15.4166		32.5562	36.391		36.8149	42.7142		39.4736	49.3963
		15.5002		32.6627	36.4141		36.9669	42.7656		39.5053	49.4662
		15.5833		32.6049	36.4882		36.9023	42.8243		39.4644	49.5335
		15.6667		32.7608	36.5295		36.9493	42.8967		39.5401	49.6213
		15.75		32.7848	36.5579		37.0618	42.9879		39.5547	49.704
		15.8333		32.7989	36.599		37.1117	43.0527		39.6156	49.7671
		15.9176		32.7298	36.6602		37.1844	43.1254		39.7639	49.8495
		16		32.7872	36.7018		37.2148	43.1662		39.6946	49.9063
		16.084		32.9149	36.7626		37.1656	43.2424		39.7632	49.9691
		16.1667		32.85	36.7899		37.2983	43.3113		39.8849	50.0709
		16.2504		32.8633	36.8385		37.3546	43.3699		39.8589	50.1268
		16.3333		32.992	36.9022		37.4081	43.4376		39.899	50.2106
		16.4169		32.9438	36.9221		37.448	43.4814		39.9338	50.2713
		16.5		33.0506	36.9743		37.4883	43.5493		40.1009	50.3467
		16.5833		33.0988	37.0129		37.5201	43.6376		40.1666	50.4177
		16.6666		33.0337	37.0872		37.5785	43.6816		40.1916	50.4684
		16.7501		33.1457	37.1283		37.5003	43.7452		40.2233	50.5114
		16.8333		33.0774	37.1544		37.6396	43.803		40.274	50.6287
		16.9166		33.234	37.2091		37.6889	43.8674		40.3145	50.6579
		17		33.1563	37.2542		37.7203	43.9315		40.3692	50.7691
		17.0833		33.1841	37.3206		37.746	44.0052		40.3194	50.8153
		17.1667		33.2083	37.3379		37.8157	44.0349		40.4057	50.8805
		17.2501		33.3601	37.4063		37.8269	44.1144		40.5082	50.9587
		17.3333		33.2591	37.4377		37.858	44.1882		40.5795	51.0321
		17.417		33.395	37.4644		37.9043	44.2372		40.5958	51.0739
		17.5		33.3402	37.5334		37.9359	44.2548		40.6347	51.1373
		17.5835		33.4488	37.5794		37.9915	44.3452		40.5891	51.2109
		17.6666		33.5036	37.6274		38.0031	44.3938		40.6388	51.2708
		17.75		33.5371	37.6842		37.9517	44.4595		40.7722	51.3406
		17.8334		33.5613	37.701		38.0024	44.5132		40.8318	51.3857
		17.9166		33.5935	37.7278		38.1491	44.5653		40.7371	51.447
		18.0014		33.6223	37.7815		38.1641	44.6251		40.8998	51.5258
		18.0833		33.6591	37.8203		38.1993	44.6969		40.8343	51.5712
		18.1674		33.6454	37.8963		38.2531	44.7355		40.9883	51.6528
		18.25		33.691	37.9184		38.2912	44.7884		41.0152	51.7328
		18.3344		33.6247	37.9312		38.2999	44.8526		40.9547	51.768
		18.4166		33.656	37.9765		38.3559	44.9064		41.0954	51.8395
		18.5012		33.6915	38.0322		38.2872	44.9691		41.0574	51.8956
		18.5834		33.8438	38.0748		38.3974	45.0264		41.0831	51.9577
		18.6672		33.8511	38.1012		38.4725	45.0684		41.2247	52.0105
		18.75		33.8145	38.1593		38.501	45.0928		41.1446	52.0901
		18.8333		33.9155	38.1998		38.4282	45.19		41.3035	52.1206
		18.9167		33.93	38.2364		38.5947	45.217		41.3579	52.193
		19		33.9609	38.2579		38.6032	45.2942		41.3688	52.2759
		19.0833		33.8766	38.3203		38.6458	45.346		41.3306	52.329
		19.1666		33.992	38.3639		38.6668	45.3907		41.36	52.3735
		19.25		33.9275	38.3892		38.7139	45.4633		41.5102	52.442
		19.3333		34.0614	38.4145		38.7565	45.5018		41.5411	52.4768
		19.4166		34.0915	38.4761		38.7753	45.5518		41.5681	52.5607
		19.5		34.0516	38.5146		38.8438	45.6173		41.6077	52.6159
		19.5833		34.0464	38.5501		38.7388	45.6586		41.6501	52.6435
		19.668		34.183	38.5873		38.91	45.7198		41.5899	52.7065
		19.75		34.2067	38.6441		38.9137	45.7566		41.7031	52.7938
		19.8343		34.1411	38.6792		38.8265	45.8227		41.6579	52.8349
		19.9167		34.257	38.7203		38.9977	45.851		41.7331	52.9041
		20.0001		34.2489	38.739		39.0189	45.922		41.8482	52.9728
		20.0833		34.2041	38.781		39.0476	45.9769		41.885	53.0072
		20.1669		34.3447	38.8102		38.9803	46.0262		41.9074	53.0562
		20.2501		34.2693	38.8576		39.1052	46.056		41.9345	53.1048
		20.3333		34.3958	38.8881		39.047	46.1228		41.9813	53.1644
		20.4166		34.4058	38.9405		39.0615	46.1719		42.0447	53.2229
		20.5003		34.3352	38.9986		39.2216	46.2353		42.0545	53.2493
		20.5833		34.3594	39.0233		39.2535	46.2802		42.0906	53.3369
		20.6672		34.492	39.0596		39.2152	46.3158		42.1443	53.3788
		20.75		34.4187	39.1133		39.2991	46.3537		42.174	53.4357
		20.8342		34.56	39.152		39.3493	46.431		42.1189	53.4807
		20.9166		34.5686	39.1567		39.3757	46.4525		42.2441	53.5316
		21.0009		34.5959	39.1942		39.3983	46.522		42.2839	53.5848
		21.0833		34.6235	39.2656		39.4266	46.5661		42.216	53.652
		21.1673		34.5461	39.3034		39.3491	46.6255		42.3354	53.6968
		21.25		34.6777	39.3154		39.4967	46.6465		42.3917	53.7438
		21.3338		34.6064	39.334		39.5423	46.7125		42.4211	53.7693
		21.4167		34.735	39.38		39.5589	46.7492		42.475	53.8267
		21.5008		34.7518	39.4184		39.5215	46.7988		42.4957	53.8664
		21.5833		34.7324	39.4763		39.5263	46.8452		42.5209	53.945
		21.6678		34.8121	39.5162		39.6161	46.8743		42.5465	53.9821
		21.75		34.8272	39.542		39.5703	46.9198		42.5874	54.0169
		21.8345		34.8375	39.5877		39.6815	46.9709		42.608	54.0902
		21.9166		34.863	39.5796		39.7409	47.0107		42.5438	54.1324
		22.0013		34.888	39.6333		39.6587	47.0554		42.5868	54.1746
		22.0833		34.9344	39.6664		39.8107	47.1144		42.5959	54.2452
		22.1674		34.9475	39.6994		39.8072	47.1627		42.7561	54.2737
		22.25		34.8827	39.7425		39.8405	47.1716		42.7385	54.3497
		22.3335		34.8809	39.7745		39.8762	47.2512		42.8235	54.3864
		22.4166		35.0027	39.8057		39.8071	47.2877		42.8709	54.4244
		22.5		35.0373	39.831		39.8334	47.3318		42.7926	54.4829
		22.5833		34.9563	39.8731		39.9828	47.3693		42.8173	54.5373
		22.6666		35.0605	39.9286		39.984	47.4082		42.9607	54.5623
		22.75		35.1011	39.9466		39.9292	47.4497		42.9841	54.624
		22.8333		35.1042	39.9854		39.9575	47.5214		43.0324	54.6534
		22.9166		35.1463	40.0452		40.1032	47.549		42.9596	54.7135
		23.0003		35.175	40.0488		40.0491	47.5953		43.0114	54.7623
		23.0833		35.1757	40.0688		40.1381	47.6339		43.1352	54.818
		23.1667		35.1974	40.1056		40.1041	47.6811		43.1631	54.8722
		23.25		35.1244	40.1695		40.1107	47.7172		43.1019	54.896
		23.3335		35.1611	40.1833		40.24	47.7512		43.1434	54.9606
		23.4167		35.1685	40.2189		40.1782	47.7921		43.1727	54.9948
		23.5		35.3089	40.2519		40.1719	47.8179		43.3108	55.0192
		23.5833		35.2469	40.2895		40.3471	47.8829		43.3242	55.1063
		23.6666		35.3562	40.2995		40.3588	47.918		43.3566	55.1006
		23.75		35.378	40.349		40.2733	47.9631		43.3042	55.1513
		23.8334		35.3767	40.3697		40.429	47.9806		43.3313	55.2126
		23.9167		35.4313	40.4026		40.4595	48.031		43.4674	55.2448
		24.0005		35.4679	40.4572		40.4316	48.0813		43.4752	55.2849
		24.0833		35.3595	40.45		40.5014	48.1169		43.4372	55.3268
		24.1667		35.4998	40.5172		40.5532	48.1441		43.5622	55.3759
		24.25		35.526	40.5429		40.5406	48.1969		43.6141	55.4118
		24.3334		35.431	40.5836		40.6065	48.2524		43.5928	55.4582
		24.4166		35.4876	40.6184		40.6208	48.2726		43.6784	55.5142
		24.5		35.6022	40.6352		40.5609	48.3212		43.709	55.5247
		24.5833		35.6041	40.6643		40.6711	48.344		43.7188	55.5891
		24.6666		35.636	40.6923		40.6991	48.3969		43.7623	55.6187
		24.75		35.5513	40.7069		40.5997	48.4246		43.6814	55.6636
		24.8333		35.5714	40.7442		40.75	48.4498		43.8119	55.6965
		24.9166		35.7014	40.77		40.7775	48.5036		43.7458	55.7638
		25.0004		35.6115	40.8297		40.7965	48.5358		43.8817	55.8037
		25.0833		35.7134	40.8312		40.7321	48.561		43.9109	55.8174
		25.1675		35.757	40.8893		40.8576	48.6019		43.9678	55.8584
		25.25		35.6931	40.9251		40.8761	48.6414		43.9765	55.9045
		25.3335		35.7826	40.9361		40.9052	48.6716		43.8986	55.9333
		25.4167		35.7357	40.9657		40.8289	48.6885		44.0462	55.9905
		25.5		35.8299	41.013		40.8528	48.7594		43.9768	56.0227
		25.5833		35.8737	41.0384		41.0073	48.7796		44.1127	56.0733
		25.6667		35.8846	41.0631		40.9079	48.8332		44.1429	56.0932
		25.75		35.8904	41.085		41.04	48.8559		44.172	56.1328
		25.8333		35.9294	41.1136		40.9942	48.9242		44.2125	56.1778
		25.9166		35.9636	41.1436		41.0892	48.9283		44.2458	56.1934
		26.0003		35.8499	41.1962		41.0062	48.9893		44.2474	56.2547
		26.0833		35.8813	41.1978		41.1335	49.0125		44.3069	56.2816
		26.1666		35.876	41.2249		41.0557	49.0341		44.3117	56.3134
		26.25		36.0247	41.2592		41.1839	49.089		44.251	56.3569
		26.3336		35.9246	41.2911		41.2161	49.1189		44.3755	56.381
		26.4166		35.9425	41.3408		41.2432	49.1433		44.4356	56.4201
		26.5		36.0797	41.358		41.2586	49.2026		44.4133	56.463
		26.5833		36.1002	41.4088		41.2796	49.2158		44.3631	56.5123
		26.6666		36.0269	41.4252		41.3174	49.2503		44.5082	56.566
		26.75		36.0305	41.4389		41.3346	49.3089		44.55	56.6033
		26.8333		36.1653	41.4546		41.3607	49.3504		44.5158	56.6113
		26.9177		36.1723	41.4883		41.3867	49.392		44.4836	56.6485
		27		36.187	41.5013		41.3015	49.4069		44.6351	56.6776
		27.0833		36.2157	41.5528		41.4402	49.4492		44.541	56.7346
		27.1667		36.2346	41.5724		41.3508	49.4853		44.6816	56.7656
		27.25		36.2553	41.5946		41.3779	49.4986		44.7151	56.8045
		27.3333		36.1631	41.6329		41.4193	49.5367		44.6391	56.8381
		27.4166		36.2992	41.6452		41.538	49.5767		44.6542	56.8882
		27.5		36.2024	41.6894		41.4583	49.6085		44.7081	56.8968
		27.5833		36.3313	41.7237		41.4797	49.6431		44.7296	56.9379
		27.6666		36.252	41.7495		41.4786	49.6842		44.7546	56.9591
		27.75		36.2922	41.7885		41.643	49.6896		44.8866	57.0434
		27.8333		36.3833	41.7951		41.5544	49.7292		44.8374	57.046
		27.9166		36.3631	41.8103		41.5591	49.8056		44.8333	57.1047
		28		36.4038	41.8332		41.7001	49.8078		44.9787	57.1389
		28.0847		36.4104	41.874		41.6484	49.8478		44.9139	57.1683
		28.1667		36.4604	41.8841		41.7582	49.8687		45.0493	57.1929
		28.25		36.4949	41.9422		41.7857	49.9254		45.0544	57.2349
		28.3333		36.473	41.9462		41.7973	49.9352		45.0258	57.2645
		28.4166		36.4996	41.9463		41.8252	49.9709		45.1052	57.3235
		28.5002		36.5418	42.0114		41.7382	49.9957		45.1554	57.3449
		28.5833		36.5072	42.0157		41.7802	50.0451		45.2013	57.3623
		28.6668		36.54	42.0561		41.8973	50.0664		45.1148	57.3986
		28.75		36.5825	42.0509		41.8402	50.1049		45.1417	57.4486
		28.8333		36.6134	42.0966		41.9018	50.1598		45.2534	57.4669
		28.9166		36.4971	42.1144		41.9988	50.1566		45.1742	57.4888
		29		36.5215	42.1193		41.9877	50.1888		45.3188	57.5178
		29.0833		36.6494	42.1814		41.9675	50.2088		45.3251	57.5553
		29.1666		36.6733	42.1997		42.0367	50.2539		45.3351	57.6094
		29.25		36.6519	42.2353		42.0832	50.2739		45.2862	57.6358
		29.3333		36.7011	42.2249		41.9949	50.3167		45.4319	57.6606
		29.4167		36.7296	42.3034		42.0207	50.3314		45.4441	57.6979
		29.5005		36.6305	42.289		42.1301	50.3996		45.4806	57.7315
		29.5833		36.6576	42.315		42.0747	50.3964		45.4964	57.7659
		29.6671		36.6834	42.3254		42.0754	50.419		45.4145	57.7916
		29.75		36.7734	42.359		42.1032	50.4836		45.5528	57.823
		29.8333		36.8195	42.3886		42.2163	50.4805		45.575	57.8547
		29.9166		36.8136	42.4069		42.1375	50.5162		45.6026	57.9013
		30		36.8483	42.4481		42.1574	50.5283		45.6455	57.9182
		30.0833		36.8668	42.4498		42.2873	50.5789		45.6655	57.9376
		30.1667		36.7761	42.4903		42.2792	50.5982		45.6307	57.9922
		30.25		36.9173	42.4747		42.3365	50.6331		45.7254	58.0223
		30.3333		36.9093	42.5301		42.257	50.6402		45.7587	58.0391
		30.4166		36.9276	42.5583		42.384	50.6846		45.6705	58.0898
		30.5		36.9302	42.5749		42.4078	50.7097		45.8375	58.1126
		30.5834		36.905	42.5926		42.3603	50.7559		45.7219	58.1395
		30.6667		36.9744	42.6318		42.4427	50.7829		45.7718	58.1861
		30.75		36.9596	42.6543		42.41	50.8151		45.8907	58.1973
		30.8333		36.8935	42.6657		42.4617	50.8464		45.9108	58.23
		30.9167		37.0135	42.6988		42.3792	50.855		45.9378	58.2549
		31		37.0276	42.7244		42.4062	50.8766		45.9696	58.2713
		31.0833		37.054	42.7321		42.5687	50.9293		45.8972	58.3265
		31.1666		36.944	42.7642		42.5958	50.9456		46.0372	58.3415
		31.2514		37.0091	42.7933		42.5958	50.9723		46.0685	58.3651
		31.3333		37.0857	42.8126		42.6144	51.0048		46.0643	58.4067
		31.4166		37.0114	42.821		42.5183	51.0667		45.9989	58.4349
		31.5002		37.1326	42.8482		42.6742	51.0581		46.0455	58.4451
		31.5833		37.1411	42.875		42.5914	51.0888		46.159	58.4736
		31.6672		37.1472	42.8961		42.5825	51.132		46.1855	58.5081
		31.75		37.0511	42.9012		42.6758	51.1571		46.0938	58.5425
		31.8337		37.1894	42.9363		42.7384	51.2175		46.1311	58.5507
		31.9166		37.2027	42.9489		42.6451	51.208		46.1758	58.5986
		32.0003		37.2052	42.984		42.7849	51.2494		46.1798	58.637
		32.0833		37.2531	43.0147		42.8057	51.2909		46.3068	58.6491
		32.1669		37.14	43.0309		42.8242	51.3213		46.2277	58.6852
		32.25		37.2697	43.0497		42.8545	51.3391		46.3426	58.7002
		32.3337		37.2784	43.0706		42.8715	51.3687		46.2769	58.7398
		32.4166		37.2907	43.0943		42.8835	51.401		46.3002	58.7676
		32.5007		37.3083	43.1118		42.9025	51.4118		46.344	58.781
		32.5833		37.216	43.1155		42.9242	51.4536		46.4832	58.8134
		32.6675		37.3469	43.1499		42.8408	51.4866		46.4238	58.8445
		32.75		37.2594	43.1733		42.9491	51.5073		46.5349	58.8513
		32.8345		37.3717	43.2125		42.9838	51.5267		46.4427	58.8965
		32.9166		37.3357	43.2282		43.0145	51.5347		46.5634	58.9365
		33.0007		37.3227	43.2564		42.9401	51.5827		46.5151	58.9479
		33.0833		37.4475	43.2761		42.9524	51.6026		46.623	58.9796
		33.1673		37.4627	43.2955		43.0507	51.6305		46.6635	59.022
		33.25		37.3665	43.3205		43.0875	51.662		46.6716	59.0459
		33.334		37.3763	43.34		43	51.6868		46.5987	59.063
		33.4167		37.505	43.352		43.1467	51.7026		46.7243	59.0785
		33.501		37.5314	43.362		43.1651	51.7404		46.7276	59.1181
		33.5833		37.5294	43.4114		43.1768	51.7672		46.6576	59.1564
		33.6679		37.4415	43.4348		43.0801	51.8016		46.796	59.1587
		33.75		37.5637	43.4194		43.2174	51.8278		46.8408	59.2161
		33.8347		37.5822	43.449		43.2368	51.8637		46.8388	59.2422
		33.9166		37.48	43.4857		43.1478	51.8701		46.764	59.2449
		34.0009		37.6018	43.5094		43.247	51.9049		46.8884	59.2807
		34.0833		37.6299	43.5361		43.1768	51.9376		46.9141	59.2912
		34.1672		37.5294	43.524		43.1972	51.9322		46.8216	59.3272
		34.25		37.6497	43.5346		43.2144	51.9841		46.9738	59.3476
		34.3333		37.5699	43.5643		43.3372	52.0087		46.8714	59.3951
		34.4166		37.5789	43.5757		43.3745	52.0532		46.8668	59.4114
		34.5		37.5998	43.6128		43.3755	52.0727		47.0274	59.4346
		34.5833		37.6482	43.637		43.4133	52.0769		47.0508	59.4475
		34.6675		37.7179	43.67		43.4242	52.1111		47.0703	59.4717
		34.75		37.7653	43.6778		43.4394	52.1389		47.1051	59.5293
		34.8346		37.7406	43.6904		43.4738	52.1481		47.124	59.5251
		34.9166		37.6833	43.7107		43.4913	52.196		47.1472	59.5446
		35.0012		37.8034	43.7223		43.5022	52.205		47.0792	59.5673
		35.0834		37.8125	43.7332		43.5189	52.2315		47.0821	59.6178
		35.1675		37.8075	43.7661		43.4444	52.2503		47.1024	59.6163
		35.25		37.8389	43.7751		43.4646	52.2772		47.1379	59.65
		35.3341		37.8362	43.8005		43.5725	52.3042		47.247	59.686
		35.4166		37.8366	43.8292		43.495	52.3337		47.2937	59.6065
		35.5006		37.8676	43.8413		43.623	52.3672		47.2795	59.6641
		35.5833		37.8896	43.855		43.5407	52.3924		47.2698	59.7455
		35.6676		37.7905	43.8789		43.6624	52.3984		47.2351	59.7582
		35.7501		37.9007	43.8899		43.5611	52.4481		47.2731	59.7776
		35.8342		37.9212	43.9146		43.6783	52.4419		47.3995	59.805
		35.9166		37.9393	43.9258		43.7243	52.4906		47.3322	59.8545
		36.0008		37.9538	43.9633		43.6276	52.5146		47.3587	59.8405
		36.0833		37.9549	44.0033		43.6873	52.5343		47.4433	59.8755
		36.1675		37.9707	43.9858		43.6585	52.5392		47.4931	59.8903
		36.25		37.9826	44.0029		43.782	52.5837		47.501	59.9073
		36.3342		38.0135	44.0627		43.7093	52.5848		47.5191	59.9724
		36.4166		38.0229	44.0387		43.8084	52.6189		47.4562	59.964
		36.5005		38.0534	44.0541		43.8351	52.6482		47.5856	59.996
		36.5833		37.9722	44.0922		43.7579	52.6838		47.6197	60.0138
		36.6666		37.965	44.1127		43.8738	52.7078		47.6462	60.031
		36.75		38.0031	44.1098		43.8944	52.7182		47.5654	60.0645
		36.8333		37.985	44.1503		43.7988	52.7529		47.6959	60.0784
		36.9166		38.1176	44.161		43.8181	52.7649		47.6884	60.1078
		37		38.0181	44.1724		43.935	52.7944		47.6297	60.1478
		37.0833		38.0401	44.1859		43.896	52.8371		47.7419	60.1707
		37.167		38.1685	44.2244		43.9766	52.8409		47.7868	60.1846
		37.25		38.194	44.2465		43.896	52.8614		47.7488	60.2099
		37.3336		38.0904	44.2671		44.0301	52.8901		47.8235	60.22
		37.4166		38.1817	44.2964		44.0528	52.8962		47.8337	60.2393
		37.5004		38.0999	44.2941		43.9503	52.906		47.7681	60.2551
		37.5833		38.2208	44.2968		44.0621	52.9467		47.8745	60.2877
		37.6669		38.2384	44.322		44.0885	52.9744		47.804	60.3323
		37.75		38.2171	44.3478		44.0803	52.9776		47.8306	60.3469
		37.8338		38.2828	44.3593		44.1026	53.0037		47.8566	60.3535
		37.9166		38.3044	44.3738		44.1399	53.0406		47.9643	60.3916
		38.0009		38.3086	44.4045		44.1485	53.029		48.002	60.4085
		38.0834		38.2085	44.3992		44.1549	53.078		48.0191	60.4135
		38.1674		38.3105	44.4377		44.1818	53.0785		47.9318	60.4412
		38.25		38.3149	44.4537		44.1829	53.1009		48.065	60.4509
		38.3341		38.361	44.4789		44.2235	53.124		48.0884	60.4743
		38.4166		38.2585	44.4909		44.1361	53.141		48.0089	60.5053
		38.5004		38.3789	44.5144		44.2355	53.1909		48.1262	60.5266
		38.5833		38.2903	44.5129		44.1861	53.1909		48.0397	60.5346
		38.6666		38.4001	44.551		44.2749	53.207		48.1557	60.5455
		38.75		38.3937	44.5469		44.1906	53.2242		48.2043	60.5812
		38.8333		38.3241	44.5704		44.3282	53.2326		48.2092	60.5791
		38.9167		38.3439	44.596		44.2482	53.2412		48.1402	60.6014
		39.0002		38.4502	44.6005		44.3653	53.2761		48.1675	60.629
		39.0833		38.4498	44.615		44.3804	53.2797		48.3011	60.6621
		39.1673		38.4905	44.639		44.3724	53.3023		48.203	60.6549
		39.25		38.4007	44.6465		44.3327	53.326		48.3371	60.698
		39.3341		38.5255	44.6603		44.4196	53.3668		48.3394	60.7207
		39.4166		38.5056	44.6776		44.4518	53.3992		48.381	60.7202
		39.5007		38.5252	44.7073		44.3567	53.3943		48.4024	60.7409
		39.5833		38.4371	44.7006		44.3705	53.413		48.3122	60.7502
		39.6671		38.5543	44.737		44.5014	53.438		48.4501	60.8042
		39.75		38.5704	44.7574		44.3998	53.4438		48.3777	60.8061
		39.8333		38.4852	44.7673		44.5358	53.4756		48.4814	60.822
		39.9166		38.5946	44.7655		44.4536	53.4833		48.4036	60.8474
		40		38.599	44.8063		44.568	53.5243		48.5323	60.8727
		40.0834		38.5149	44.8084		44.4765	53.5135		48.5648	60.8955
		40.1666		38.5098	44.8288		44.6121	53.5744		48.5493	60.9181
		40.25		38.6264	44.8272		44.6215	53.5698		48.4878	60.9284
		40.3337		38.6791	44.8533		44.5263	53.5943		48.5124	60.9555
		40.4166		38.6729	44.8644		44.6701	53.5887		48.6099	60.9391
		40.5005		38.687	44.8762		44.6848	53.6547		48.5492	61.0074
		40.5833		38.7052	44.888		44.6096	53.6701		48.5473	60.9856
		40.6669		38.6873	44.9021		44.5944	53.6788		48.6738	61.0299
		40.75		38.7301	44.9516		44.617	53.7182		48.6037	61.0444
		40.8333		38.7035	44.9537		44.6264	53.7253		48.7391	61.0447
		40.9166		38.7392	44.9677		44.7526	53.7448		48.7715	61.0787
		41		38.6267	44.9778		44.7713	53.7649		48.6618	61.0962
		41.0833		38.741	44.9943		44.6858	53.7769		48.7961	61.1235
		41.1666		38.6563	45.0108		44.8013	53.7965		48.6951	61.149
		41.2501		38.6881	45.0064		44.724	53.8142		48.7309	61.1446
		41.3335		38.693	45.0157		44.8376	53.8564		48.8474	61.1669
		41.4166		38.805	45.0501		44.8528	53.865		48.7797	61.176
		41.5004		38.834	45.0592		44.7746	53.8848		48.8927	61.2033
		41.5833		38.8334	45.0682		44.9011	53.9278		48.9076	61.2339
		41.6671		38.8402	45.0898		44.9084	53.9209		48.9317	61.2547
		41.75		38.8569	45.1079		44.8281	53.9343		48.9354	61.2583
		41.8335		38.8594	45.1248		44.9383	53.9694		48.9714	61.2854
		41.9166		38.8532	45.1301		44.9726	53.9826		49.0156	61.2974
		42		38.7843	45.1207		44.9671	53.9923		49.0041	61.3301
		42.0834		38.8209	45.175		44.8681	54.01		49.0207	61.3286
		42.1666		38.8311	45.1936		45.001	54.0579		48.9447	61.3823
		42.25		38.927	45.1952		45.0104	54.054		49.0926	61.3739
		42.3333		38.9437	45.2079		44.9148	54.0721		49.0949	61.4092
		42.4166		38.949	45.2176		44.9235	54.0968		49.0449	61.4201
		42.5		38.8809	45.2297		44.9684	54.1198		49.03	61.4204
		42.5833		38.9658	45.2468		45.086	54.1104		49.1678	61.4516
		42.6666		38.9937	45.2521		44.9931	54.1362		49.1838	61.4514
		42.75		38.9233	45.2907		44.9962	54.1773		49.0897	61.499
		42.8333		39.0121	45.2737		45.0154	54.1784		49.2147	61.4975
		42.9166		39.016	45.3373		45.1451	54.2019		49.1402	61.527
		43		38.9198	45.3249		45.1461	54.2088		49.2651	61.5264
		43.0833		38.9639	45.3299		45.1669	54.2274		49.2791	61.587
		43.1666		39.0711	45.362		45.1722	54.2499		49.2867	61.5854
		43.25		38.9683	45.3505		45.1095	54.2766		49.3175	61.5883
		43.3333		39.0936	45.3672		45.199	54.2856		49.3149	61.618
		43.4166		39.1038	45.4129		45.2263	54.3123		49.23	61.6511
		43.5005		38.9832	45.4268		45.2348	54.3206		49.3741	61.6496
		43.5834		39.1355	45.411		45.1987	54.3342		49.3791	61.6771
		43.667		39.1269	45.4415		45.255	54.3513		49.4116	61.685
		43.75		39.0321	45.4475		45.2837	54.374		49.44	61.6881
		43.8336		39.1467	45.4669		45.1685	54.4023		49.3464	61.7077
		43.9167		39.1044	45.46		45.2173	54.4029		49.4856	61.7425
		44		39.0708	45.4862		45.2148	54.4262		49.4185	61.7364
		44.0833		39.0885	45.516		45.3156	54.4401		49.5153	61.7756
		44.1666		39.0997	45.4951		45.2419	54.4655		49.529	61.7926
		44.2513		39.2337	45.5299		45.3369	54.4819		49.5562	61.8074
		44.3333		39.1892	45.5312		45.3731	54.4833		49.4767	61.8135
		44.4166		39.2362	45.5616		45.3991	54.5007		49.4693	61.8304
		44.5		39.2352	45.5858		45.4097	54.5286		49.6168	61.8647
		44.5833		39.1342	45.5812		45.3391	54.5396		49.5693	61.8797
		44.6669		39.264	45.5965		45.3674	54.5746		49.6467	61.8968
		44.75		39.2094	45.627		45.4629	54.591		49.6463	61.9053
		44.8333		39.2728	45.6336		45.4615	54.5809		49.5766	61.9346
		44.9167		39.2868	45.6235		45.4691	54.6273		49.7011	61.933
		45		39.3005	45.6648		45.3805	54.6263		49.7212	61.9577
		45.0833		39.3022	45.6846		45.3929	54.6511		49.748	61.9788
		45.1667		39.2185	45.6778		45.403	54.6683		49.654	61.9822
		45.25		39.3291	45.6882		45.4396	54.6726		49.7953	62.0139
		45.3333		39.3218	45.7022		45.5378	54.6961		49.7968	62.0353
		45.4166		39.342	45.735		45.4424	54.7015		49.7998	62.0309
		45.5		39.2699	45.7458		45.5543	54.7268		49.7359	62.0546
		45.5833		39.265	45.7484		45.4748	54.7409		49.8534	62.0424
		45.6672		39.3693	45.7495		45.4952	54.7553		49.8648	62.0838
		45.75		39.4012	45.775		45.6071	54.7753		49.8833	62.087
		45.8341		39.2891	45.7659		45.5244	54.7925		49.8178	62.1287
		45.9166		39.3167	45.8173		45.6627	54.7893		49.9098	62.1301
		46.0006		39.3185	45.7945		45.6553	54.8178		49.9311	62.1537
		46.0833		39.4589	45.8375		45.6831	54.8374		49.947	62.1635
		46.1666		39.4272	45.8703		45.5865	54.8322		49.8795	62.1738
		46.25		39.4355	45.8487		45.6952	54.8604		49.8987	62.2121
		46.3333		39.3465	45.8701		45.692	54.8764		49.8945	62.1992
		46.4166		39.3681	45.8765		45.642	54.9022		50.0219	62.2423
		46.5		39.3906	45.8852		45.7277	54.9088		50.0438	62.2397
		46.5833		39.3802	45.9026		45.7577	54.9436		50.0568	62.2652
		46.6672		39.5378	45.9126		45.7419	54.9575		49.9613	62.282
		46.75		39.5363	45.9134		45.7158	54.9693		49.9762	62.2963
		46.8341		39.5258	45.9187		45.768	54.9788		50.1128	62.304
		46.9166		39.5418	45.9559		45.7124	54.9777		50.1419	62.3074
		47.0011		39.459	45.9652		45.7173	55.0168		50.1386	62.3278
		47.0833		39.4507	45.9585		45.8203	55.012		50.0465	62.3519
		47.1672		39.5456	45.9888		45.7205	55.0337		50.0726	62.3888
		47.2501		39.5885	46.0155		45.8492	55.0555		50.1936	62.3619
		47.3334		39.5948	46.0156		45.8405	55.0529		50.2426	62.397
		47.4166		39.494	46.0102		45.8819	55.0683		50.2526	62.4019
		47.5		39.631	46.0643		45.8716	55.0789		50.2381	62.428
		47.5833		39.539	46.0479		45.7937	55.1223		50.1729	62.4242
		47.6666		39.6686	46.0699		45.9135	55.1379		50.2753	62.4679
		47.75		39.5326	46.0719		45.9249	55.1452		50.2929	62.4868
		47.8334		39.5589	46.0872		45.896	55.1531		50.323	62.4831
		47.9166		39.6702	46.0919		45.8282	55.1664		50.342	62.4927
		48.0001		39.5744	46.1211		45.9566	55.1933		50.3578	62.5096
		48.0834		39.5776	46.1174		45.9649	55.217		50.3573	62.5278
		48.167		39.7127	46.1407		45.9796	55.2156		50.3612	62.5552
		48.25		39.6351	46.1389		45.9911	55.2347		50.3713	62.5551
		48.334		39.6132	46.1463		45.8926	55.2359		50.3115	62.5733
		48.4166		39.6439	46.1886		45.997	55.2685		50.3083	62.6071
		48.5004		39.7407	46.1683		46.0084	55.2806		50.3287	62.6266
		48.5833		39.7582	46.1934		46.0396	55.2724		50.4418	62.6264
		48.6668		39.6535	46.2089		45.936	55.3304		50.3629	62.6501
		48.75		39.7774	46.2118		45.9647	55.3404		50.4546	62.6688
		48.8337		39.7723	46.246		46.0703	55.371		50.5004	62.6739
		48.9166		39.8035	46.243		45.9764	55.3679		50.4029	62.6984
		49.0006		39.6999	46.2732		45.9973	55.3917		50.4468	62.7039
		49.0834		39.7985	46.2746		46.0722	55.3999		50.4105	62.7152
		49.1676		39.8012	46.2869		46.0161	55.4209		50.4652	62.7234
		49.25		39.8166	46.2869		46.153	55.4316		50.4661	62.7554
		49.334		39.7184	46.2983		46.1371	55.4395		50.4875	62.7636
		49.4166		39.7605	46.3177		46.1817	55.4631		50.5195	62.7801
		49.5006		39.7459	46.3348		46.1859	55.4897		50.6302	62.7986
		49.5834		39.8347	46.3161		46.0791	55.5158		50.646	62.8209
		49.6676		39.8667	46.3422		46.2201	55.5198		50.6701	62.8223
		49.75		39.8693	46.3557		46.1198	55.5169		50.6761	62.8284
		49.8342		39.7975	46.3583		46.2229	55.5491		50.6835	62.8302
		49.9166		39.9087	46.3785		46.2289	55.5598		50.6195	62.8442
		50.0009		39.9128	46.3636		46.2678	55.5945		50.7287	62.8604
		50.0833		39.9321	46.4049		46.1687	55.5926		50.7362	62.8742
		50.1676		39.9325	46.4094		46.2925	55.6152		50.7589	62.9073
		50.25		39.9458	46.4226		46.1901	55.6302		50.7777	62.9217
		50.3339		39.9366	46.4258		46.1818	55.6429		50.7807	62.9321
		50.4166		39.8376	46.433		46.2915	55.6385		50.6737	62.9135
		50.5005		39.9455	46.448		46.3193	55.664		50.7304	62.9611
		50.5833		39.9352	46.455		46.349	55.6726		50.8089	62.9904
		50.6672		39.8818	46.467		46.2373	55.7009		50.8426	62.9655
		50.75		39.9629	46.4713		46.3708	55.6979		50.8598	62.9809
		50.8333		40.0171	46.4859		46.4131	55.7199		50.8322	62.9979
		50.9166		40.0188	46.4895		46.3192	55.7224		50.7637	63.0233
		51.0004		39.9168	46.5026		46.4081	55.7409		50.8234	63.021
		51.0834		40.0118	46.5106		46.4259	55.7336		50.82	63.0598
		51.1669		40.0607	46.5322		46.4263	55.7783		50.8224	63.0501
		51.25		40.0185	46.5241		46.4472	55.7685		50.8571	63.0623
		51.334		39.9741	46.5615		46.4418	55.8122		50.9488	63.0986
		51.4166		40.0732	46.5601		46.4769	55.8042		50.9651	63.0945
		51.5005		40.091	46.5799		46.4911	55.8475		50.888	63.1113
		51.5833		40.0658	46.5537		46.3956	55.8535		51.001	63.1245
		51.6666		40.1086	46.5846		46.3933	55.8618		50.8885	63.1228
		51.75		40.1197	46.5908		46.5307	55.8495		51.0056	63.1606
		51.8334		40.0314	46.6093		46.4046	55.8869		51.0463	63.1693
		51.9166		40.1467	46.6065		46.5177	55.9084		50.9464	63.1866
		52		40.0227	46.6332		46.4593	55.9108		51.0597	63.1877
		52.0845		40.1615	46.6387		46.5606	55.9258		50.9677	63.2038
		52.1666		40.17	46.6476		46.5666	55.943		51.0794	63.2085
		52.2511		40.1769	46.6681		46.4532	55.9671		51.0115	63.2249
		52.3333		40.1727	46.6612		46.4752	55.9595		51.0117	63.2118
		52.4171		40.2181	46.6711		46.5775	55.9872		51.1305	63.2494
		52.5		40.2246	46.6722		46.5068	55.9736		51.0627	63.2646
		52.5834		40.0971	46.6979		46.6077	55.9832		51.0468	63.2698
		52.6666		40.2308	46.7109		46.6511	56.0126		51.0644	63.2843
		52.75		40.1551	46.7262		46.6787	56.0317		51.1791	63.3023
		52.8333		40.2617	46.746		46.6699	56.0341		51.207	63.3249
		52.9166		40.1463	46.743		46.6678	56.0278		51.2147	63.3064
		53		40.1847	46.7751		46.5775	56.0657		51.1236	63.3251
		53.0833		40.2837	46.7794		46.6865	56.0579		51.2454	63.3622
		53.1678		40.1812	46.772		46.6056	56.0707		51.2327	63.3482
		53.25		40.1915	46.7711		46.6124	56.0905		51.2648	63.3699
		53.334		40.3012	46.7955		46.7284	56.101		51.293	63.3698
		53.4167		40.3339	46.8126		46.7235	56.1036		51.1687	63.3965
		53.5005		40.3415	46.8153		46.7515	56.1317		51.3049	63.3845
		53.5833		40.3325	46.8327		46.7281	56.1366		51.3312	63.4306
		53.6671		40.2362	46.8246		46.7491	56.1526		51.3287	63.4062
		53.75		40.2281	46.8599		46.7673	56.144		51.3478	63.4427
		53.8333		40.3863	46.845		46.6643	56.1788		51.3762	63.4607
		53.9166		40.2623	46.8672		46.6998	56.1666		51.3605	63.4529
		54		40.364	46.8745		46.7993	56.2067		51.372	63.4584
		54.0833		40.2713	46.9017		46.8143	56.2227		51.3924	63.4924
		54.1666		40.3868	46.8892		46.8451	56.2238		51.389	63.5033
		54.25		40.3931	46.9094		46.8285	56.2189		51.4315	63.5067
		54.3335		40.418	46.9204		46.8368	56.2237		51.4447	63.5111
		54.4166		40.4284	46.9323		46.7481	56.2652		51.4294	63.5395
		54.5005		40.4333	46.9466		46.8466	56.2665		51.4612	63.5316
		54.5834		40.4452	46.9427		46.858	56.2732		51.4356	63.5519
		54.6672		40.3429	46.9435		46.8643	56.276		51.4916	63.5334
		54.75		40.4667	46.9779		46.8732	56.3176		51.4949	63.5794
		54.8336		40.4698	46.9753		46.779	56.3155		51.406	63.5696
		54.9167		40.4802	47.0025		46.8806	56.3165		51.55	63.5962
		55.0005		40.4922	47.0065		46.7992	56.3572		51.5482	63.6174
		55.0834		40.5238	47.0066		46.9182	56.355		51.5419	63.6267
		55.1667		40.4851	47.0258		46.9354	56.3562		51.4711	63.6264
		55.25		40.5019	47.0292		46.9339	56.3593		51.4738	63.6571
		55.3333		40.5222	47.0331		46.9245	56.3876		51.593	63.6499
		55.4166		40.5231	47.036		46.9606	56.3931		51.5922	63.6711
		55.5		40.5091	47.0542		46.9578	56.4065		51.617	63.7002
		55.5833		40.5276	47.0541		46.9763	56.4312		51.5188	63.7199
		55.667		40.5308	47.0588		46.977	56.4241		51.6134	63.6687
		55.75		40.5392	47.0908		46.9944	56.4392		51.5304	63.6816
		55.8336		40.5381	47.0789		46.9809	56.4536		51.6776	63.6952
		55.9166		40.4751	47.1274		47.0342	56.472		51.6765	63.6871
		56.0002		40.448	47.119		47.0198	56.486		51.6008	63.7344
		56.0833		40.579	47.1282		47.0364	56.5081		51.6954	63.7372
		56.1667		40.5849	47.1233		47.0272	56.5048		51.694	63.7509
		56.25		40.4664	47.1415		47.0226	56.5406		51.7148	63.7486
		56.3333		40.6044	47.1427		47.0524	56.5286		51.7155	63.7889
		56.4166		40.6005	47.1772		47.0616	56.5489		51.7403	63.7735
		56.5		40.618	47.1694		47.0716	56.5652		51.6444	63.7888
		56.5833		40.5144	47.1696		46.9712	56.5564		51.7546	63.8205
		56.6674		40.6449	47.1666		46.9837	56.5778		51.7559	63.7991
		56.75		40.6257	47.1777		47.0766	56.5772		51.6842	63.824
		56.8342		40.6341	47.2092		47.1109	56.627		51.6788	63.8479
		56.9166		40.6652	47.1877		47.1211	56.6018		51.6885	63.8541
		57.0005		40.5615	47.2038		47.1142	56.6166		51.8343	63.8402
		57.0833		40.5504	47.2005		47.0084	56.6137		51.8237	63.8767
		57.1667		40.5504	47.2104		47.1226	56.6468		51.7328	63.8962
		57.25		40.6717	47.2569		47.1485	56.66		51.8318	63.8887
		57.3334		40.6896	47.2655		47.1283	56.6716		51.7669	63.9009
		57.4166		40.6691	47.243		47.1837	56.6901		51.857	63.8793
		57.5		40.5938	47.2473		47.1817	56.7221		51.7724	63.9261
		57.5833		40.6943	47.2745		47.1735	56.7047		51.9024	63.941
		57.6666		40.6875	47.2662		47.1983	56.721		51.9128	63.925
		57.75		40.7096	47.2997		47.1934	56.7222		51.8254	63.9155
		57.8339		40.7356	47.2922		47.1636	56.7525		51.9285	63.9491
		57.9166		40.7481	47.3077		47.2164	56.7585		51.9304	63.9467
		58.0005		40.7183	47.2952		47.0851	56.7691		51.8405	63.9751
		58.0833		40.7527	47.2971		47.2503	56.7874		51.8682	63.9817
		58.1667		40.6695	47.3368		47.1424	56.7929		51.8641	63.9973
		58.25		40.6426	47.3415		47.243	56.8178		51.8727	63.9933
		58.3333		40.6635	47.348		47.2287	56.8492		51.9809	64.0255
		58.4166		40.7651	47.3436		47.253	56.8332		51.9998	64.0125
		58.5		40.7874	47.3775		47.253	56.8514		52.0129	64.0347
		58.5846		40.8074	47.366		47.2727	56.8377		52.0416	64.0549
		58.6666		40.8016	47.3556		47.2818	56.8714		51.9403	64.054
		58.75		40.8115	47.3922		47.3144	56.8867		51.9433	64.0894
		58.8334		40.8167	47.3935		47.298	56.8951		52.0423	64.0757
		58.9166		40.8429	47.4036		47.3079	56.8916		52.0747	64.0624
		59		40.8524	47.4273		47.2175	56.905		52.0825	64.0745
		59.0833		40.842	47.4268		47.3115	56.9357		52.0942	64.1061
		59.1667		40.7742	47.4371		47.214	56.9235		52.0829	64.1117
		59.2511		40.8131	47.4395		47.1963	56.9456		52.0928	64.1167
		59.3333		40.8764	47.4482		47.1969	56.9424		52.111	64.1448
		59.4171		40.8747	47.4589		47.3323	56.9475		52.1381	64.134
		59.5		40.9098	47.4665		47.2574	56.967		52.1478	64.1666
		59.5834		40.7999	47.4655		47.2941	56.9741		52.0558	64.1789
		59.6666		40.9015	47.4839		47.3476	56.9753		52.1718	64.1682
		59.75		40.9215	47.485		47.3638	56.993		52.1822	64.1689
		59.8333		40.9189	47.4928		47.3547	57.0096		52.1642	64.1696
		59.9166		40.9037	47.5068		47.3685	57.0081		52.1985	64.2235
		60		40.8169	47.5099		47.3854	57.0311		52.2082	64.2123
		60.0835		40.9404	47.5111		47.3662	57.0633		52.0976	64.224
		60.1666		40.844	47.5258		47.3818	57.0299		52.1121	64.2324
		60.25		40.9278	47.5222		47.3751	57.0562		52.2486	64.2419
		60.3333		40.9961	47.5309		47.3814	57.0696		52.234	64.2533
		60.4166		40.9844	47.5471		47.2911	57.0706		52.2356	64.2648
		60.5		41.0098	47.5721		47.402	57.0966		52.1398	64.241
		60.5833		40.9057	47.5772		47.4022	57.0903		52.1615	64.0751
		60.6666		40.9077	47.5588		47.3124	57.1019		52.23	64.1503
		60.75		41.0197	47.5795		47.4055	57.1287		52.2955	64.1991
		60.8333		41.0395	47.5675		47.3313	57.1165		52.1835	64.2348
		60.9168		41.0211	47.6009		47.4151	57.1171		52.2803	64.2241
		61		40.9481	47.5997		47.4366	57.1292		52.32	64.2516
		61.0837		41.0636	47.6233		47.3431	57.1514		52.3396	64.2599
		61.1666		41.0524	47.6082		47.3603	57.1356		52.2462	64.2772
		61.25		40.9688	47.6161		47.4669	57.1347		52.2394	64.2703
		61.3333		41.059	47.6111		47.4853	57.1661		52.3218	64.2934
		61.4166		41.0842	47.6151		47.4902	57.1738		52.2572	64.272
		61.5		41.0002	47.6367		47.5054	57.1964		52.3859	64.297
		61.5833		40.9864	47.6454		47.3825	57.2135		52.383	64.2903
		61.6666		41.0014	47.6558		47.4419	57.221		52.3884	64.283
		61.75		41.0601	47.6725		47.5115	57.2043		52.402	64.3016
		61.8333		41.0215	47.6782		47.4323	57.2368		52.3213	64.3204
		61.9166		41.1311	47.6885		47.5407	57.2231		52.4472	64.3322
		62		41.1377	47.7108		47.5452	57.2589		52.4319	64.3344
		62.0834		41.0527	47.6891		47.5557	57.2604		52.4523	64.3439
		62.1666		41.1488	47.6806		47.5593	57.2814		52.4637	64.3375
		62.2503		41.1627	47.6967		47.4731	57.2871		52.3655	64.3764
		62.3333		41.0543	47.7199		47.5735	57.29		52.4347	64.3693
		62.4166		41.0706	47.7195		47.5842	57.3086		52.4687	64.3819
		62.5		41.1801	47.7106		47.6166	57.3085		52.4913	64.3798
		62.5833		41.1574	47.7257		47.6097	57.3004		52.5108	64.4013
		62.6666		41.2046	47.7535		47.6122	57.3207		52.5172	64.426
		62.75		41.1401	47.744		47.6092	57.3519		52.5203	64.4267
		62.8333		41.1223	47.7529		47.6501	57.3425		52.5133	64.4203
		62.9167		41.1041	47.7784		47.6256	57.3859		52.4166	64.4423
		63		41.1222	47.7623		47.6435	57.3845		52.5371	64.4389
		63.0834		41.2077	47.769		47.666	57.3765		52.4361	64.447
		63.1667		41.237	47.8064		47.6701	57.3845		52.5745	64.4852
		63.25		41.1726	47.7839		47.6641	57.4105		52.5665	64.5009
		63.3333		41.2422	47.8129		47.5716	57.4248		52.4685	64.5036
		63.4168		41.2452	47.8171		47.6647	57.4204		52.5877	64.4997
		63.5		41.2566	47.8205		47.5913	57.4147		52.5772	64.5245
		63.5834		41.263	47.8243		47.7152	57.4404		52.6204	64.5094
		63.6666		41.2806	47.815		47.712	57.4453		52.5025	64.5364
		63.75		41.2344	47.8188		47.7019	57.4573		52.5974	64.5535
		63.8333		41.2778	47.8482		47.7406	57.4528		52.6135	64.5483
		63.9166		41.2835	47.8233		47.6272	57.4609		52.6433	64.567
		64		41.3092	47.8567		47.7335	57.4707		52.6541	64.5751
		64.0834		41.169	47.8713		47.7597	57.5043		52.5545	64.5839
		64.1667		41.1935	47.8668		47.7544	57.5046		52.5335	64.5918
		64.25		41.2151	47.8641		47.7418	57.4921		52.6856	64.5879
		64.3333		41.3283	47.8662		47.7728	57.5027		52.6818	64.5926
		64.4166		41.2216	47.8778		47.7664	57.5193		52.6955	64.6213
		64.5		41.2244	47.8891		47.7666	57.5256		52.6471	64.6247
		64.5833		41.3201	47.9226		47.6735	57.5301		52.6026	64.634
		64.6667		41.2192	47.889		47.8007	57.5676		52.7308	64.6303
		64.7501		41.2838	47.9189		47.7994	57.5567		52.614	64.6492
		64.8333		41.3491	47.9035		47.7573	57.5352		52.7238	64.6542
		64.9166		41.3823	47.9338		47.7093	57.5819		52.7342	64.6685
		65.0011		41.3566	47.9374		47.8301	57.5638		52.7469	64.6504
		65.0833		41.2984	47.954		47.8254	57.5631		52.6691	64.6721
		65.1676		41.2913	47.9492		47.8307	57.5807		52.6807	64.6592
		65.25		41.2849	47.9553		47.8532	57.5897		52.683	64.6954
		65.3342		41.382	47.9643		47.8524	57.5964		52.7709	64.6979
		65.4166		41.3775	47.9638		47.868	57.6076		52.7952	64.6997
		65.5013		41.393	47.9789		47.8764	57.6268		52.8114	64.7234
		65.5833		41.4065	47.9803		47.8587	57.6293		52.8326	64.713
		65.6676		41.3187	47.9669		47.8337	57.6349		52.8401	64.7324
		65.7501		41.4294	48.0076		47.8625	57.6318		52.7308	64.7175
		65.834		41.3281	47.9965		47.8745	57.6736		52.8062	64.7541
		65.9167		41.3198	48.0198		47.7861	57.6544		52.7311	64.7429
		66.0003		41.4508	48.0157		47.8801	57.6793		52.88	64.7509
		66.0833		41.4193	48.008		47.9147	57.7018		52.7622	64.7614
		66.1667		41.3515	48.0461		47.8995	57.6929		52.7719	64.7794
		66.25		41.4491	48.0464		47.8033	57.7078		52.8808	64.7835
		66.3336		41.4971	48.0202		47.9082	57.7095		52.7929	64.7909
		66.4167		41.5004	48.0515		47.9222	57.7342		52.8931	64.8064
		66.5006		41.3891	48.0496		47.8451	57.7476		52.9183	64.785
		66.5833		41.5037	48.0489		47.8482	57.7326		52.8218	64.7928
		66.6675		41.4036	48.0598		47.8481	57.7522		52.9187	64.8081
		66.75		41.5117	48.0588		47.9627	57.7769		52.9415	64.833
		66.8341		41.5387	48.081		47.8623	57.7918		52.955	64.8297
		66.9166		41.5153	48.0662		47.8508	57.7757		52.8529	64.8294
		67.0007		41.432	48.0678		47.9744	57.7836		52.9638	64.8529
		67.0834		41.5453	48.1179		47.9669	57.7903		52.956	64.8583
		67.1672		41.4649	48.1048		47.9813	57.8168		52.9827	64.8813
		67.2501		41.5754	48.0969		47.9875	57.8204		52.9888	64.8639
		67.3336		41.5751	48.1078		47.9856	57.8008		52.9764	64.9007
		67.4167		41.5545	48.109		48.0048	57.8013		52.9681	64.8901
		67.5006		41.5697	48.1283		48.012	57.842		53.0132	64.9155
		67.5833		41.5016	48.1248		47.9964	57.8371		52.9157	64.9193
		67.6675		41.4849	48.1371		48.0126	57.8339		53.0078	64.9204
		67.75		41.472	48.1453		48.006	57.8752		52.9193	64.9008
		67.8341		41.5853	48.1513		48.0101	57.8795		52.9242	64.9102
		67.9167		41.5035	48.1454		47.9329	57.9046		52.9346	64.937
		68.0005		41.5061	48.1648		47.9321	57.9125		53.0313	64.9299
		68.0834		41.495	48.1479		47.9641	57.9011		53.057	64.9427
		68.1666		41.6235	48.1779		48.0305	57.9031		53.0657	64.9483
		68.25		41.6403	48.1902		48.0557	57.8939		53.0652	64.9665
		68.3333		41.5354	48.2044		48.0397	57.8972		53.0738	64.967
		68.4167		41.6373	48.1605		47.957	57.9221		53.1001	64.9876
		68.5		41.5441	48.1869		48.0483	57.9315		53.0932	64.9845
		68.5833		41.6342	48.1761		48.0591	57.9376		53.0757	64.9867
		68.6671		41.675	48.2195		48.0707	57.9316		53.0453	64.9952
		68.75		41.6771	48.1942		47.9647	57.9592		53.095	65.0188
		68.834		41.6825	48.2447		47.9785	57.9614		53.0101	65.025
		68.9166		41.6903	48.2319		48.065	57.9726		53.0093	65.0181
		69.0007		41.685	48.2394		47.9794	57.9838		53.136	65.0258
		69.0833		41.6758	48.2384		48.0722	57.9849		53.0329	65.0222
		69.1671		41.5787	48.2419		48.0204	58.0047		53.0469	65.0424
		69.25		41.5817	48.2668		48.009	57.9819		53.153	65.0507
		69.3333		41.6029	48.2698		47.9978	58.0175		53.1696	65.0403
		69.4166		41.7191	48.2609		48.1161	58.0406		53.0674	65.0754
		69.5003		41.7262	48.2626		48.1007	58.0192		53.0786	65.0712
		69.5833		41.7341	48.2676		48.1304	58.034		53.1948	65.0776
		69.6673		41.7272	48.3026		48.0259	58.0517		53.1444	65.0966
		69.7501		41.7347	48.2745		48.1268	58.052		53.1925	65.0948
		69.8342		41.735	48.3107		48.1389	58.0552		53.1191	65.0891
		69.9167		41.7525	48.3056		48.0549	58.0627		53.2239	65.1367
		70.0007		41.7317	48.3048		48.1523	58.0682		53.1305	65.1101
		70.0833		41.7537	48.3432		48.1829	58.0814		53.1094	65.1023
		70.1667		41.6666	48.3087		48.0546	58.0977		53.228	65.1459
		70.25		41.7791	48.3157		48.122	58.1052		53.2274	65.1396
		70.3333		41.6568	48.3303		48.0736	58.114		53.2693	65.1457
		70.4167		41.7743	48.3511		48.0674	58.0999		53.144	65.1526
		70.5		41.6663	48.3426		48.1699	58.0958		53.2628	65.1509
		70.5834		41.6501	48.3436		48.16	58.1307		53.2631	65.1716
		70.6666		41.7925	48.3507		48.0836	58.1152		53.2606	65.1659
		70.75		41.7992	48.34		48.0707	58.1216		53.2672	65.1746
		70.8338		41.7979	48.3667		48.0898	58.1444		53.2974	65.204
		70.9166		41.7775	48.3628		48.1978	58.1486		53.2986	65.1937
		71.0007		41.71	48.3735		48.1116	58.1408		53.304	65.2047
		71.0833		41.8062	48.381		48.2091	58.1636		53.2041	65.2021
		71.1673		41.8092	48.3933		48.1082	58.1723		53.3063	65.2067
		71.25		41.7256	48.3946		48.2158	58.184		53.317	65.2485
		71.3339		41.8206	48.3928		48.0946	58.2051		53.2067	65.225
		71.4166		41.8351	48.4155		48.2375	58.1998		53.3202	65.2469
		71.5001		41.8299	48.4201		48.2253	58.2277		53.2329	65.2418
		71.5833		41.8494	48.4036		48.129	58.2024		53.2323	65.2446
		71.6666		41.7221	48.4265		48.2511	58.2114		53.2559	65.2563
		71.75		41.8477	48.4215		48.2438	58.2181		53.3522	65.2364
		71.834		41.8627	48.4408		48.2599	58.2701		53.3423	65.2606
		71.9166		41.8683	48.4515		48.2525	58.2377		53.3765	65.2794
		72.0007		41.8938	48.4377		48.2732	58.2446		53.3707	65.2639
		72.0833		41.863	48.4531		48.1735	58.2551		53.277	65.2697
		72.1674		41.7503	48.4689		48.2551	58.2604		53.3875	65.2759
		72.25		41.875	48.4641		48.2886	58.2661		53.2809	65.3033
		72.3338		41.7994	48.4646		48.2923	58.2712		53.4153	65.3216
		72.4167		41.8909	48.4909		48.195	58.2718		53.4085	65.2927
		72.5002		41.7796	48.4839		48.2024	58.2699		53.4106	65.3023
		72.5833		41.9136	48.4727		48.1988	58.2874		53.3836	65.3101
		72.6669		41.9228	48.4845		48.1699	58.3092		53.3469	65.3133
		72.75		41.9195	48.473		48.3278	58.3041		53.3288	65.3235
		72.8333		41.8296	48.4979		48.3246	58.3099		53.3471	65.3143
		72.9167		41.8277	48.502		48.2066	58.3283		53.4243	65.34
		73		41.8553	48.5135		48.2047	58.3148		53.4389	65.3468
		73.0833		41.9508	48.5029		48.3301	58.3453		53.4459	65.3476
		73.1669		41.9502	48.506		48.2312	58.3267		53.451	65.3399
		73.25		41.9401	48.5296		48.367	58.3095		53.3439	65.3403
		73.3337		41.95	48.5186		48.3413	58.3437		53.4582	65.3782
		73.4167		41.9344	48.5407		48.2497	58.3482		53.3538	65.347
		73.5005		41.8625	48.5296		48.2288	58.3676		53.3679	65.3652
		73.5833		41.9014	48.5369		48.3665	58.3793		53.4714	65.359
		73.6669		41.8831	48.5423		48.3864	58.3872		53.4793	65.3638
		73.75		41.8645	48.5681		48.3239	58.3518		53.3946	65.3783
		73.8337		41.8877	48.5537		48.2808	58.3995		53.5012	65.3899
		73.9166		41.9922	48.551		48.369	58.3987		53.5069	65.3845
		74.0007		41.9758	48.5706		48.2837	58.3897		53.4202	65.3945
		74.0833		42.0005	48.5696		48.3966	58.3781		53.511	65.4099
		74.1676		41.8684	48.5794		48.3717	58.4072		53.5307	65.4039
		74.25		41.9092	48.5733		48.3331	58.4		53.5294	65.4156
		74.3344		41.8994	48.5998		48.3698	58.4226		53.5608	65.4279
		74.4166		41.997	48.5979		48.3919	58.4226		53.5311	65.4287
		74.501		41.8801	48.5937		48.4004	58.4441		53.5624	65.4169
		74.5833		42.0208	48.6269		48.3585	58.4352		53.5261	65.4553
		74.6675		41.933	48.6134		48.3913	58.4385		53.5936	65.4608
		74.7501		42.0307	48.6167		48.3533	58.4598		53.5674	65.4493
		74.8338		42.0314	48.6183		48.3882	58.4656		53.4706	65.4717
		74.9167		42.0188	48.6181		48.4244	58.4806		53.4836	65.4605
		75.0002		42.0374	48.6196		48.3125	58.4659		53.5728	65.447
		75.0833		41.9341	48.6358		48.4389	58.4885		53.5742	65.4972
		75.1673		42.0588	48.6322		48.4233	58.5026		53.596	65.5004
		75.25		42.0553	48.633		48.3024	58.4912		53.4975	65.4911
		75.3345		41.9714	48.6341		48.3941	58.5094		53.611	65.5092
		75.4167		41.949	48.6375		48.3941	58.5004		53.603	65.5122
		75.5012		42.0711	48.6581		48.3167	58.5079		53.6247	65.5097
		75.5833		42.0495	48.6629		48.4266	58.5021		53.6205	65.5138
		75.6674		41.9511	48.6757		48.3005	58.5065		53.6133	65.5326
		75.75		41.9624	48.687		48.3706	58.5256		53.6576	65.5281
		75.8338		41.9886	48.6669		48.4445	58.5275		53.6444	65.5573
		75.9167		42.0549	48.6848		48.4222	58.5336		53.6508	65.5385
		76		42.0918	48.6729		48.4545	58.5239		53.6203	65.5612
		76.0833		41.9909	48.7017		48.4029	58.5392		53.6527	65.5631
		76.1672		42.0073	48.7081		48.4502	58.5512		53.6549	65.566
		76.25		42.1063	48.708		48.3727	58.5333		53.6869	65.5665
		76.3341		42.1011	48.7014		48.4537	58.5514		53.697	65.5569
		76.4167		42.0076	48.7074		48.422	58.5543		53.5802	65.5723
		76.501		42.1076	48.699		48.4678	58.5437		53.6608	65.6066
		76.5833		42.0138	48.73		48.3588	58.5914		53.6697	65.6037
		76.6675		42.0262	48.7142		48.3586	58.5979		53.7186	65.5891
		76.75		42.0278	48.7041		48.4842	58.6019		53.6211	65.6203
		76.8336		42.1097	48.728		48.391	58.5922		53.6132	65.6116
		76.9166		42.0987	48.7335		48.3804	58.5966		53.7276	65.6216
		77.0003		42.0376	48.7335		48.4821	58.6014		53.7431	65.6337
		77.0834		42.134	48.7567		48.5062	58.6185		53.6998	65.6261
		77.1668		42.1218	48.7566		48.3952	58.6301		53.669	65.6457
		77.25		42.1448	48.7663		48.4067	58.6128		53.7409	65.6265
		77.3336		42.14	48.7815		48.5286	58.6194		53.7193	65.6743
		77.4167		42.057	48.7583		48.5199	58.6303		53.7416	65.6479
		77.5003		42.1747	48.7687		48.5185	58.6252		53.6943	65.6601
		77.5833		42.1539	48.7886		48.5326	58.6347		53.6752	65.6649
		77.6672		42.0686	48.769		48.5228	58.6403		53.7451	65.6878
		77.75		42.1648	48.8137		48.5672	58.6432		53.7752	65.6865
		77.8337		42.1743	48.7897		48.4617	58.6408		53.6817	65.7095
		77.9166		42.1972	48.7986		48.5631	58.6694		53.8007	65.6901
		78.0004		42.1885	48.8032		48.5574	58.6754		53.7873	65.7044
		78.0833		42.21	48.7985		48.4585	58.6556		53.8005	65.7156
		78.1669		42.2045	48.8149		48.4713	58.6854		53.8022	65.7282
		78.25		42.2176	48.8201		48.4766	58.6862		53.7181	65.7055
		78.3334		42.2199	48.8438		48.5958	58.7087		53.802	65.7201
		78.4166		42.2217	48.8143		48.6077	58.6997		53.7403	65.7336
		78.5005		42.2172	48.8248		48.5852	58.6966		53.8403	65.7307
		78.5833		42.2413	48.8215		48.5147	58.7237		53.8394	65.7166
		78.6673		42.2405	48.8419		48.6222	58.736		53.8108	65.7669
		78.75		42.2437	48.8626		48.504	58.7057		53.8464	65.754
		78.8338		42.1426	48.8606		48.5243	58.7456		53.8551	65.7337
		78.9167		42.1374	48.859		48.6448	58.728		53.7633	65.7737
		79		42.2676	48.8585		48.5272	58.757		53.8719	65.7705
		79.0833		42.1481	48.8674		48.6466	58.7483		53.877	65.7849
		79.1666		42.2297	48.8749		48.6453	58.755		53.8946	65.7922
		79.25		42.257	48.8774		48.641	58.7777		53.803	65.7953
		79.3333		42.1658	48.8659		48.6471	58.7898		53.8991	65.802
		79.4166		42.243	48.8896		48.677	58.7793		53.886	65.8027
		79.5		42.2732	48.8837		48.6603	58.7848		53.8554	65.79
		79.5833		42.2906	48.8994		48.6733	58.7737		53.9041	65.812
		79.6679		42.2777	48.9054		48.5639	58.7654		53.8254	65.8137
		79.75		42.2865	48.8984		48.6844	58.7959		53.8141	65.8032
		79.8346		42.2913	48.9172		48.5833	58.7994		53.8384	65.8324
		79.9166		42.3033	48.923		48.6987	58.8214		53.9438	65.8317
		80.0013		42.3072	48.8999		48.696	58.8022		53.9151	65.819
		80.0833		42.3255	48.9139		48.7275	58.8124		53.8499	65.8442
		80.1678		42.2254	48.9183		48.5972	58.834		53.9365	65.8462
		80.25		42.2291	48.9357		48.7071	58.8306		53.8618	65.8487
		80.3342		42.3315	48.9299		48.7234	58.8312		53.9673	65.8648
		80.4166		42.2608	48.9247		48.7367	58.8344		53.9599	65.8725
		80.5009		42.3624	48.9593		48.733	58.8197		53.9816	65.8628
		80.5833		42.3483	48.9439		48.7165	58.8577		53.9917	65.8601
		80.6675		42.3647	48.944		48.7529	58.8479		53.9795	65.8588
		80.7501		42.352	48.9669		48.6779	58.8598		53.9737	65.8715
		80.8344		42.2741	48.9731		48.7439	58.8596		53.9984	65.8835
		80.9167		42.3888	48.968		48.7548	58.87		53.8958	65.8823
		81.0011		42.3601	48.967		48.6592	58.8701		53.9004	65.8884
		81.0833		42.3727	48.975		48.6704	58.8705		53.9175	65.9045
		81.1677		42.2872	48.9708		48.6619	58.8689		54.0206	65.8848
		81.25		42.3879	48.9825		48.6594	58.8944		54.0063	65.9075
		81.3338		42.392	48.9931		48.7627	58.9065		53.9288	65.9057
		81.4166		42.3949	48.9965		48.6755	58.8974		54.0075	65.9134
		81.5003		42.3008	48.9943		48.7751	58.9103		53.9396	65.9043
		81.5833		42.399	48.9945		48.7867	58.9126		54.0458	65.9188
		81.6673		42.4246	48.999		48.8136	58.94		54.0436	65.9543
		81.75		42.4025	48.9977		48.6911	58.9412		54.0426	65.9372
		81.834		42.4208	49.0095		48.8193	58.9311		54.0647	65.93
		81.9166		42.3201	49.0192		48.7286	58.9431		53.9444	65.9523
		82.0009		42.4458	49.0135		48.7053	58.9365		54.0659	65.9506
		82.0833		42.4264	49.019		48.8329	58.9527		54.0635	65.9311
		82.1673		42.4619	49.0152		48.8254	58.9529		54.0734	65.9702
		82.25		42.4483	49.0248		48.7151	58.9687		53.9841	65.958
		82.3333		42.4699	49.0386		48.8137	58.9661		54.074	65.9688
		82.4166		42.4215	49.0045		48.796	58.9593		54.0835	66.0015
		82.5002		42.3581	49.0541		48.8213	58.968		54.0818	65.986
		82.5833		42.3504	49.0503		48.8548	58.9891		54.0942	65.9726
		82.6672		42.3668	49.0447		48.8381	58.9935		54.0823	65.9945
		82.75		42.4556	49.0384		48.8591	59.0035		54.0971	65.9961
		82.8337		42.3773	49.0604		48.87	59.0178		54.1042	66.0145
		82.9166		42.4723	49.0492		48.8473	59.0073		54.1101	66.014
		83.0007		42.3953	49.0701		48.7596	59.0099		54.0039	66.0098
		83.0833		42.3599	49.0679		48.7859	59.0121		53.9905	66.0299
		83.1673		42.4954	49.0568		48.7917	59.0159		54.1046	66.021
		83.2501		42.4868	49.0573		48.7819	59.0456		54.1256	66.0273
		83.3337		42.3933	49.0477		48.8663	59.0425		54.0451	66.0269
		83.4167		42.4864	49.0736		48.8048	59.0599		54.1337	66.0374
		83.5002		42.4964	49.0644		48.8566	59.0469		54.1298	66.0441
		83.5833		42.4907	49.0823		48.8906	59.0483		54.0382	66.0466
		83.6666		42.3922	49.076		48.9068	59.052		54.1382	66.0527
		83.75		42.523	49.0896		48.9072	59.0874		54.0519	66.0545
		83.8333		42.5241	49.1062		48.9153	59.0776		54.1594	66.0469
		83.9166		42.4198	49.0925		48.9184	59.0626		54.0598	66.0699
		84.0004		42.4892	49.087		48.8214	59.091		54.1565	66.0724
		84.0833		42.4105	49.0942		48.8413	59.0867		54.1653	66.0496
		84.1675		42.5427	49.0926		48.8306	59.102		54.1883	66.0681
		84.25		42.4147	49.0953		48.8241	59.0777		54.1494	66.0674
		84.3337		42.5366	49.1033		48.8368	59.0902		54.1853	66.0949
		84.4166		42.4386	49.1177		48.9134	59.1054		54.0904	66.097
		84.5003		42.547	49.1328		48.8377	59.1169		54.1986	66.0877
		84.5833		42.5391	49.1262		48.9573	59.1081		54.0994	66.0975
		84.6669		42.4691	49.1156		48.9826	59.1184		54.2035	66.1039
		84.75		42.5572	49.1211		48.9485	59.1108		54.1991	66.0902
		84.8335		42.4635	49.1503		48.9717	59.1173		54.2262	66.1137
		84.9167		42.5668	49.1281		48.9594	59.1288		54.2165	66.1249
		85.0003		42.5737	49.127		48.9523	59.1294		54.2405	66.0849
		85.0833		42.5515	49.1377		48.9472	59.1697		54.1336	66.1125
		85.1672		42.5684	49.1348		48.9842	59.1193		54.1465	66.1179
		85.2501		42.6018	49.1448		48.9355	59.1434		54.133	66.1341
		85.334		42.605	49.1442		48.8773	59.1542		54.2386	66.1453
		85.4166		42.6113	49.1353		49.0048	59.1439		54.261	66.1167
		85.5003		42.6069	49.1628		48.8885	59.1554		54.1665	66.1136
		85.5833		42.6135	49.16		49.0078	59.167		54.2737	66.1643
		85.6668		42.6205	49.1532		48.9954	59.1638		54.2703	66.1463
		85.75		42.6119	49.1618		48.9831	59.1466		54.2686	66.1398
		85.8334		42.5257	49.185		48.9911	59.1667		54.1721	66.1483
		85.9167		42.6237	49.1725		48.9986	59.164		54.297	66.1609
		86.0006		42.548	49.1719		48.983	59.1703		54.2246	66.1354
		86.0833		42.5063	49.1813		48.9991	59.1622		54.3027	66.1784
		86.1673		42.6335	49.1943		48.9959	59.19		54.2808	66.1617
		86.25		42.53	49.1772		48.9855	59.191		54.2743	66.1526
		86.3341		42.5545	49.1967		48.9117	59.1979		54.1866	66.1539
		86.4166		42.6276	49.1907		49.038	59.2102		54.301	66.1499
		86.5007		42.6489	49.1839		49.0051	59.1957		54.3068	66.1717
		86.5833		42.6297	49.1984		48.9863	59.2046		54.3049	66.1771
		86.667		42.6122	49.2072		49.0036	59.2047		54.3171	66.1889
		86.75		42.56	49.197		48.9383	59.2098		54.2984	66.1863
		86.8333		42.5832	49.22		48.9848	59.2308		54.3173	66.1896
		86.9166		42.5606	49.2166		48.9513	59.2377		54.3356	66.1885
		87		42.6694	49.2122		48.9521	59.2331		54.3094	66.2074
		87.0833		42.6737	49.2245		49.0252	59.2287		54.3404	66.2021
		87.1669		42.6356	49.2125		49.0323	59.2525		54.3333	66.1957
		87.25		42.5645	49.2251		49.0299	59.2509		54.2369	66.2015
		87.3335		42.6697	49.2206		48.9387	59.2577		54.2306	66.2344
		87.4167		42.6713	49.228		48.9951	59.2832		54.2509	66.2175
		87.5004		42.6748	49.2321		49.0571	59.2413		54.2506	66.2213
		87.5833		42.696	49.2498		49.0281	59.2557		54.3519	66.2328
		87.6667		42.6939	49.2343		48.9643	59.2599		54.3546	66.2228
		87.75		42.7054	49.2615		49.0652	59.2944		54.3413	66.2506
		87.8333		42.5967	49.2448		49.0333	59.2757		54.2616	66.2461
		87.9166		42.7163	49.267		49.051	59.2965		54.26	66.2351
		88.0001		42.5879	49.2527		48.9685	59.2885		54.257	66.2353
		88.0833		42.7074	49.2761		49.0606	59.2986		54.2615	66.2484
		88.1666		42.7202	49.2445		49.0674	59.2894		54.3715	66.2606
		88.25		42.6236	49.2584		49.0068	59.2973		54.2774	66.2611
		88.3333		42.609	49.2776		48.9859	59.2862		54.3654	66.2636
		88.4166		42.6255	49.2751		48.978	59.3308		54.3783	66.2753
		88.5		42.7195	49.2752		48.972	59.3164		54.3596	66.2871
		88.5833		42.6268	49.2709		49.0737	59.3265		54.3765	66.2775
		88.6667		42.7454	49.2954		48.9695	59.3346		54.369	66.2855
		88.75		42.7249	49.272		49.0929	59.3166		54.3838	66.284
		88.8333		42.7535	49.2986		49.0902	59.3474		54.3812	66.3038
		88.9166		42.6546	49.3054		49.1022	59.3542		54.2837	66.3049
		89.0001		42.7671	49.306		49.0887	59.3503		54.3086	66.3208
		89.0833		42.6471	49.3072		49.1059	59.3658		54.4058	66.3218
		89.1666		42.757	49.2853		49.0854	59.3407		54.4131	66.3078
		89.25		42.7504	49.3059		49.1162	59.3672		54.2925	66.3255
		89.3338		42.7471	49.3144		49.078	59.3593		54.3104	66.3278
		89.4167		42.7796	49.3104		49.0561	59.349		54.3967	66.3315
		89.5003		42.7694	49.3332		48.977	59.3519		54.3243	66.352
		89.5833		42.7478	49.3349		49.0828	59.3602		54.3127	66.3444
		89.6673		42.7965	49.3225		49.0985	59.3493		54.4134	66.3484
		89.75		42.736	49.3302		49.0732	59.3361		54.4346	66.348
		89.8336		42.7834	49.3369		49.1069	59.3506		54.3331	66.364
		89.9166		42.7855	49.3373		49.1129	59.3562		54.4259	66.3608
		90.0001		42.7866	49.3485		48.9817	59.3554		54.3413	66.3615
		90.0833		42.7459	49.3454		48.9832	59.3642		54.4202	66.368
		90.1666		42.6734	49.3306		49.1162	59.4075		54.3382	66.3628
		90.25		42.6768	49.3344		49.1059	59.3679		54.4553	66.3684
		90.3335		42.686	49.3387		49.0891	59.3783		54.439	66.3673
		90.4166		42.7003	49.342		49.1154	59.366		54.4465	66.3956
		90.5		42.7496	49.3218		49.1092	59.3966		54.3443	66.3756
		90.5833		42.8028	49.3511		49.0027	59.4129		54.3443	66.398
		90.667		42.7807	49.3686		49.1214	59.3927		54.4607	66.377
		90.7501		42.6878	49.3645		49.0149	59.3838		54.465	66.4135
		90.8333		42.7746	49.3579		49.0063	59.4071		54.3832	66.4254
		90.9166		42.6983	49.3628		49.1269	59.3897		54.3661	66.4001
		91		42.7011	49.3447		49.1132	59.434		54.3811	66.407
		91.0833		42.7832	49.373		49.0215	59.4326		54.3917	66.4154
		91.1666		42.829	49.3599		49.0549	59.4346		54.4506	66.4379
		91.25		42.7108	49.3836		49.1291	59.4392		54.4808	66.4135
		91.3336		42.7187	49.3528		49.1133	59.4328		54.4831	66.4382
		91.4167		42.8132	49.3903		49.0146	59.4412		54.4885	66.4364
		91.5		42.8202	49.3765		49.1221	59.4412		54.4715	66.4519
		91.5833		42.8169	49.3896		49.035	59.4471		54.4066	66.4578
		91.667		42.7099	49.3783		49.1505	59.4596		54.4438	66.4693
		91.75		42.7933	49.3865		49.1308	59.4607		54.4244	66.4408
		91.8341		42.8458	49.4061		49.0084	59.4452		54.4165	66.4464
		91.9166		42.733	49.405		49.0225	59.4558		54.5287	66.4498
		92.0008		42.8524	49.4148		49.1302	59.4582		54.4348	66.4582
		92.0833		42.7422	49.396		49.0198	59.466		54.4491	66.4535
		92.1667		42.7434	49.3904		49.1433	59.4753		54.4509	66.4518
		92.25		42.8162	49.4069		49.1202	59.4829		54.5362	66.4789
		92.3333		42.7178	49.4023		49.1306	59.478		54.5488	66.4824
		92.4166		42.748	49.4186		49.1324	59.4774		54.4478	66.4986
		92.5		42.8544	49.396		49.0343	59.4803		54.5706	66.476
		92.5833		42.8492	49.4053		49.1347	59.5048		54.5647	66.4855
		92.6681		42.752	49.4203		49.1444	59.4964		54.5703	66.4943
		92.75		42.8437	49.4096		49.1251	59.5051		54.5485	66.5007
		92.8346		42.8456	49.4183		49.1121	59.5187		54.5745	66.5166
		92.9167		42.8713	49.4195		49.0401	59.5019		54.6014	66.4975
		93.0006		42.8443	49.4234		49.1342	59.5237		54.5913	66.5081
		93.0833		42.7637	49.4419		49.0463	59.5225		54.5145	66.514
		93.1672		42.7606	49.4475		49.1013	59.5187		54.6134	66.502
		93.2501		42.8625	49.4532		49.1247	59.5122		54.5993	66.517
		93.3334		42.7854	49.4541		49.1242	59.5238		54.5892	66.5262
		93.4167		42.7874	49.4554		49.1197	59.5284		54.5993	66.5428
		93.5001		42.7965	49.4472		49.1201	59.5382		54.6079	66.5239
		93.5833		42.7754	49.4514		49.1505	59.5483		54.6016	66.5344
		93.6671		42.9105	49.4712		49.1414	59.5282		54.5418	66.5507
		93.75		42.8904	49.456		49.0426	59.5206		54.5365	66.5428
		93.8341		42.9104	49.463		49.1467	59.533		54.6525	66.5449
		93.9166		42.8999	49.4836		49.0448	59.5636		54.5346	66.5589
		94.0011		42.8099	49.4919		49.0514	59.5572		54.5354	66.5597
		94.0833		42.9123	49.4809		49.06	59.5594		54.5224	66.5557
		94.1673		42.9386	49.463		49.1459	59.5686		54.6564	66.5667
		94.25		42.8106	49.4928		49.158	59.5703		54.667	66.59
		94.3337		42.9284	49.4927		49.1577	59.562		54.6538	66.5589
		94.4166		42.9294	49.472		49.1434	59.5773		54.6288	66.5881
		94.5003		42.821	49.4896		49.1508	59.5867		54.6483	66.5837
		94.5833		42.9336	49.4966		49.1365	59.5959		54.6656	66.5592
		94.6672		42.8396	49.4869		49.1643	59.5812		54.6503	66.5827
		94.75		42.8299	49.519		49.1531	59.5816		54.652	66.5789
		94.8339		42.9327	49.4971		49.1374	59.5936		54.671	66.6007
		94.9166		42.9422	49.4785		49.1554	59.6051		54.5729	66.6007
		95.0006		42.946	49.4911		49.061	59.5784		54.6827	66.5974
		95.0833		42.9545	49.5104		49.1632	59.613		54.681	66.6181
		95.1672		42.9496	49.5072		49.1444	59.6228		54.665	66.616
		95.25		42.9371	49.5097		49.1571	59.5812		54.6746	66.6275
		95.3337		42.9346	49.5064		49.0505	59.6239		54.681	66.6277
		95.4167		42.8161	49.5153		49.1783	59.6225		54.5746	66.6366
		95.5		42.9174	49.5016		49.0786	59.6066		54.6758	66.6204
		95.5833		42.844	49.5072		49.0679	59.6318		54.5797	66.6372
		95.6667		42.8904	49.5386		49.1831	59.6281		54.6947	66.6266
		95.75		42.9609	49.5328		49.1788	59.6306		54.6619	66.6419
		95.8333		42.9579	49.521		49.0766	59.6257		54.6874	66.6535
		95.9167		42.8549	49.5323		49.1862	59.6427		54.7061	66.6492
		96		42.9511	49.5216		49.1983	59.6203		54.6833	66.6482
		96.0833		42.8576	49.5207		49.181	59.6381		54.5776	66.6787
		96.1672		42.9813	49.5382		49.1958	59.6337		54.6067	66.6549
		96.25		42.9629	49.5326		49.0803	59.6168		54.6105	66.6594
		96.3341		42.9716	49.5559		49.1001	59.6443		54.695	66.679
		96.4166		42.876	49.5419		49.1896	59.6656		54.6994	66.6654
		96.5		42.9668	49.5442		49.199	59.6465		54.6	66.6656
		96.5833		42.977	49.5374		49.1041	59.6548		54.723	66.6819
		96.6666		42.9912	49.543		49.1039	59.6543		54.6954	66.6823
		96.75		42.9763	49.557		49.2009	59.6628		54.7159	66.6663
		96.8333		42.8597	49.5488		49.1979	59.6803		54.7067	66.6617
		96.9166		42.9133	49.5318		49.2415	59.6826		54.6149	66.6811
		97		42.9903	49.556		49.201	59.6956		54.7191	66.6809
		97.0834		42.9886	49.5594		49.2126	59.6616		54.6371	66.6653
		97.1673		42.9938	49.5673		49.1011	59.6869		54.7108	66.6921
		97.25		42.9803	49.5848		49.2317	59.6841		54.74	66.706
		97.3344		42.974	49.5823		49.1484	59.6869		54.6352	66.6951
		97.4166		42.8868	49.5715		49.2341	59.7		54.7537	66.7006
		97.5008		42.9807	49.5767		49.2149	59.7001		54.7269	66.7103
		97.5833		42.9023	49.5677		49.2152	59.7026		54.7545	66.7165
		97.6666		42.9945	49.596		49.2346	59.7013		54.6431	66.7288
		97.75		42.8697	49.5959		49.2092	59.7094		54.6521	66.7129
		97.8333		43.0279	49.6029		49.2224	59.7116		54.6539	66.721
		97.9166		42.9869	49.5974		49.2419	59.7176		54.7724	66.736
		98.0004		42.9085	49.5965		49.1951	59.7071		54.7758	66.7383
		98.0833		43.0039	49.6216		49.2183	59.7177		54.7699	66.7186
		98.1673		43.0172	49.5889		49.2441	59.7392		54.7753	66.7418
		98.25		43.0138	49.5868		49.2332	59.7317		54.751	66.7246
		98.3338		42.9358	49.5781		49.1231	59.7355		54.7733	66.7415
		98.4166		43.0529	49.5988		49.1039	59.7631		54.7842	66.7543
		98.5007		42.9437	49.6077		49.1903	59.7219		54.7727	66.7218
		98.5833		43.0262	49.6235		49.1292	59.7517		54.7775	66.7499
		98.6675		43.0334	49.6255		49.232	59.7749		54.7762	66.7693
		98.75		42.9442	49.5935		49.2262	59.7687		54.7907	66.7327
		98.8335		43.0331	49.6423		49.2218	59.7481		54.7878	66.7363
		98.9166		43.0361	49.6312		49.2475	59.7551		54.6941	66.7568
		99.0001		43.0491	49.6139		49.2373	59.7742		54.7993	66.7417
		99.0833		42.937	49.6234		49.2566	59.7596		54.7875	66.755
		99.1667		43.0647	49.627		49.2396	59.7719		54.7986	66.7698
		99.25		43.059	49.6396		49.1483	59.7719		54.815	66.7668
		99.3334		42.9691	49.642		49.2531	59.7679		54.7031	66.7646
		99.4166		43.0476	49.6636		49.2426	59.7645		54.7313	66.7868
		99.5001		43.0406	49.6556		49.2645	59.7693		54.8121	66.7564
		99.5833		43.0376	49.6587		49.1573	59.7822		54.7845	66.7594
		99.6666		43.0822	49.651		49.277	59.7617		54.7222	66.7662
		99.75		42.9536	49.6568		49.1743	59.7905		54.7307	66.765
		99.8333		43.0574	49.6385		49.2688	59.7806		54.8539	66.787
		99.9177		43.0635	49.6419		49.2868	59.7769		54.8343	66.7713
		100		43.0476	49.6655		49.2709	59.7808		54.85	66.7935
		100.084		42.9877	49.6418		49.2717	59.7974		54.8469	66.7598
		100.167		43.0995	49.6571		49.1768	59.7823		54.8222	66.7718
		100.251		43.0588	49.6517		49.1594	59.8172		54.8154	66.7869
		100.333		43.0914	49.6696		49.2777	59.8149		54.8352	66.7865
		100.418		43.0846	49.6737		49.2035	59.7921		54.825	66.8112
		100.5		43.001	49.6523		49.2768	59.8048		54.8497	66.8013
		100.584		42.974	49.6604		49.2776	59.7924		54.8397	66.8201
		100.667		43.0829	49.698		49.2817	59.8073		54.8573	66.8253
		100.751		42.9773	49.6874		49.2865	59.8064		54.8632	66.8157
		100.833		43.0983	49.6831		49.2609	59.8085		54.8473	66.8222
		100.917		42.9808	49.688		49.1752	59.8135		54.8728	66.8227
		101		42.9966	49.685		49.2784	59.8208		54.8868	66.8082
		101.083		42.9832	49.6917		49.2703	59.8263		54.8713	66.8305
		101.167		43.0981	49.7108		49.2017	59.8235		54.7786	66.8176
		101.25		42.9949	49.6781		49.2823	59.8236		54.8946	66.8466
		101.333		43.0025	49.6712		49.2804	59.815		54.8951	66.8198
		101.417		43.1019	49.6945		49.2781	59.8185		54.9057	66.8419
		101.5		43.1012	49.6943		49.2954	59.8406		54.78	66.8338
		101.583		43.0931	49.724		49.2027	59.8386		54.9035	66.8506
		101.667		43.0053	49.6998		49.2838	59.8437		54.7982	66.8305
		101.75		43.1037	49.7059		49.2835	59.8231		54.9063	66.8319
		101.833		43.0905	49.7178		49.2862	59.8551		54.8099	66.8633
		101.917		43.0004	49.6868		49.1834	59.8353		54.8985	66.8722
		102		43.1104	49.7128		49.2702	59.8411		54.9383	66.8635
		102.083		43.0919	49.7154		49.3019	59.8533		54.932	66.8739
		102.168		43.0866	49.7265		49.2996	59.8587		54.8121	66.8699
		102.25		43.026	49.7276		49.272	59.8643		54.8609	66.851
		102.335		42.9979	49.7303		49.2605	59.8726		54.9284	66.8764
		102.417		43.0855	49.7359		49.2953	59.8618		54.838	66.8716
		102.501		43.0864	49.7404		49.2886	59.8762		54.8257	66.8789
		102.583		43.0006	49.7223		49.2034	59.8892		54.9601	66.8731
		102.668		43.1111	49.7378		49.3019	59.8614		54.8479	66.8773
		102.75		43.1185	49.7139		49.2883	59.8737		54.9624	66.8752
		102.834		43.1243	49.7307		49.31	59.8835		54.9464	66.8939
		102.917		43.0231	49.7505		49.1991	59.8743		54.9626	66.8778
		103		43.133	49.7292		49.2765	59.8867		54.9611	66.9205
		103.083		43.0137	49.749		49.2942	59.8916		54.9382	66.8939
		103.167		43.0268	49.7622		49.2651	59.8896		54.8788	66.8971
		103.25		43.0239	49.7385		49.1959	59.8927		54.9714	66.9153
		103.333		43.1056	49.7392		49.2956	59.9141		54.9747	66.9151
		103.417		43.0224	49.7491		49.2958	59.9057		54.9893	66.9085
		103.5		43.1306	49.7511		49.3166	59.8995		54.8811	66.8927
		103.583		43.1287	49.767		49.2798	59.8937		54.9731	66.9174
		103.667		43.1476	49.7551		49.2975	59.9039		55.0139	66.9267
		103.75		43.1209	49.7686		49.1874	59.9032		54.9605	66.9122
		103.834		43.0472	49.7607		49.3086	59.9166		54.8779	66.9057
		103.917		43.1514	49.7676		49.2087	59.8855		55.012	66.9202
		104.001		43.1551	49.7709		49.2136	59.8906		54.9021	66.9179
		104.083		43.0507	49.7535		49.2169	59.9074		54.9955	66.9214
		104.168		43.1206	49.7648		49.2376	59.9243		55.0143	66.9244
		104.25		43.1584	49.7851		49.3386	59.9093		54.8868	66.9299
		104.333		43.0729	49.7652		49.3258	59.9039		55.0085	66.9502
		104.417		43.05	49.7861		49.34	59.8955		54.8903	66.9309
		104.5		43.1731	49.7875		49.3436	59.8959		54.9038	66.9474
		104.583		43.0848	49.7791		49.3278	59.912		55.0039	66.9423
		104.667		43.0624	49.8053		49.3182	59.9096		54.9169	66.9655
		104.75		43.0573	49.7969		49.2408	59.9446		55.0353	66.9575
		104.834		43.0748	49.7872		49.3501	59.9156		54.9227	66.9554
		104.917		43.185	49.7781		49.328	59.9178		55.0206	66.9429
		105.001		43.0896	49.7852		49.2604	59.9401		55.0595	66.9696
		105.083		43.0808	49.7875		49.3471	59.944		55.0139	66.9745
		105.167		43.2029	49.8028		49.3349	59.9355		55.0269	66.9627
		105.25		43.1776	49.8073		49.2393	59.9419		55.0281	66.9695
		105.334		43.0822	49.7966		49.3281	59.9657		55.0462	66.9493
		105.417		43.2044	49.8081		49.3298	59.9567		54.9397	66.9497
		105.5		43.1901	49.8041		49.3476	59.9428		55.0245	66.9711
		105.583		43.1726	49.7982		49.3477	59.9477		54.9347	66.9688
		105.667		43.0708	49.8225		49.3332	59.9638		54.9431	66.9681
		105.75		43.1815	49.812		49.3304	59.952		54.9367	66.9838
		105.834		43.1966	49.8118		49.3335	59.9682		54.93	66.9597
		105.917		43.1918	49.7995		49.3501	59.9743		54.9292	66.9685
		106.001		43.198	49.8044		49.3112	59.9723		55.0707	66.9567
		106.083		43.198	49.8156		49.2355	59.9777		54.936	66.9717
		106.167		43.2029	49.8352		49.286	59.9791		55.036	66.9893
		106.25		43.1708	49.8166		49.2136	59.987		55.0348	66.9869
		106.333		43.2029	49.8287		49.336	59.9814		55.0388	66.9823
		106.417		43.1712	49.8158		49.3142	59.9577		54.9867	66.9888
		106.5		43.1824	49.821		49.3163	59.9829		55.0364	66.9812
		106.583		43.097	49.8445		49.2346	59.9626		55.0398	67.0046
		106.667		43.2136	49.8478		49.2176	59.9692		55.0324	67.0008
		106.75		43.1078	49.8389		49.3147	59.9991		54.9663	67.0052
		106.834		43.2054	49.8616		49.2157	59.9918		54.9642	67.0083
		106.917		43.2127	49.863		49.3398	59.9987		55.0691	67.0051
		107.001		43.2212	49.8404		49.2801	59.9964		54.9623	67.0059
		107.083		43.2113	49.8538		49.2185	60.013		54.963	66.9993
		107.167		43.2207	49.8291		49.3643	59.9934		55.0622	66.9959
		107.25		43.2091	49.8449		49.3402	59.9911		54.9716	66.9947
		107.334		43.1714	49.8666		49.3339	60.0141		55.0626	67.0286
		107.417		43.2163	49.8823		49.2399	60.0155		55.0742	67.0341
		107.5		43.2397	49.8714		49.3323	60.0247		55.0671	67.0336
		107.583		43.2156	49.87		49.3283	60.031		55.0656	67.0299
		107.667		43.1126	49.8792		49.3171	60.0091		55.0853	67.0224
		107.75		43.121	49.8729		49.3293	60.0097		54.9852	67.0265
		107.834		43.2065	49.8422		49.3216	60.0198		55.0692	67.0157
		107.917		43.2338	49.8555		49.3033	60.0223		54.9658	67.0319
		108.001		43.1086	49.8649		49.2329	60.0065		55.0836	67.0306
		108.083		43.1281	49.8879		49.2453	60.0228		55.0532	67.0338
		108.168		43.2507	49.8625		49.2122	60.0437		55.0491	67.0461
		108.25		43.2285	49.8988		49.3197	60.0272		55.1021	67.0299
		108.334		43.1502	49.8715		49.2178	60.0386		55.0653	67.0436
		108.417		43.2612	49.8785		49.2155	60.0381		54.9918	67.0396
		108.501		43.1905	49.8918		49.3401	60.0347		55.09	67.0558
		108.583		43.142	49.8845		49.2038	60.0568		55.0921	67.0225
		108.667		43.1659	49.8903		49.3056	60.0531		55.1091	67.0406
		108.75		43.1579	49.8977		49.3034	60.0459		54.9911	67.0673
		108.834		43.2817	49.8796		49.2169	60.0693		55.0992	67.0405
		108.917		43.2736	49.9026		49.3095	60.0566		55.1117	67.0512
		109.001		43.2486	49.8887		49.2653	60.0413		54.9911	67.0543
		109.083		43.2718	49.9072		49.2972	60.0694		55.0902	67.0626
		109.168		43.2088	49.9035		49.3366	60.0638		54.9943	67.0483
		109.25		43.2698	49.9316		49.306	60.0567		54.9868	67.0554
		109.334		43.2811	49.889		49.2131	60.0658		55.1031	67.0701
		109.417		43.2722	49.9281		49.3097	60.0733		55.1072	67.0645
		109.501		43.2621	49.9087		49.1996	60.0807		54.9966	67.0716
		109.583		43.2767	49.9335		49.2218	60.0898		55.1216	67.0538
		109.667		43.1585	49.907		49.3393	60.0701		55.105	67.0764
		109.75		43.1627	49.9206		49.1964	60.0799		55.0127	67.074
		109.834		43.2047	49.9192		49.2172	60.099		55.119	67.1024
		109.917		43.2681	49.9337		49.3206	60.0909		54.9942	67.0578
		110.001		43.2627	49.9193		49.3412	60.0888		55.0204	67.0767
		110.083		43.3146	49.919		49.3042	60.0729		55.0708	67.0694
		110.168		43.2761	49.9406		49.2787	60.0775		55.127	67.0854
		110.25		43.1689	49.9229		49.3001	60.0943		55.1158	67.1103
		110.335		43.1904	49.9228		49.328	60.0888		55.0035	67.0851
		110.417		43.2815	49.9393		49.2335	60.095		55.1523	67.1119
		110.501		43.2065	49.9241		49.2005	60.0946		55.0192	67.0938
		110.583		43.2606	49.942		49.3179	60.0946		55.1212	67.1171
		110.667		43.1794	49.9348		49.3062	60.1068		55.12	67.0991
		110.75		43.2697	49.9492		49.297	60.1148		55.1224	67.0995
		110.833		43.2862	49.9426		49.2999	60.128		55.1279	67.102
		110.917		43.2895	49.9429		49.3054	60.1294		55.0397	67.1046
		111		43.1764	49.9524		49.2188	60.123		55.1206	67.0995
		111.083		43.2789	49.9455		49.3205	60.1058		55.0402	67.1061
		111.167		43.1781	49.9627		49.3024	60.1243		55.1261	67.1034
		111.25		43.1861	49.9456		49.319	60.1203		55.1334	67.0867
		111.334		43.3043	49.9567		49.3427	60.1564		55.0383	67.1283
		111.417		43.2951	49.9563		49.2486	60.1337		55.1288	67.1159
		111.501		43.2639	49.9688		49.3439	60.1371		55.1608	67.1185
		111.583		43.2985	49.9755		49.3141	60.1451		55.1565	67.1192
		111.668		43.2007	49.9718		49.3163	60.1417		55.0412	67.1067
		111.75		43.193	49.9571		49.3281	60.1435		55.152	67.1175
		111.834		43.1927	49.9733		49.2472	60.1395		55.1367	67.1418
		111.917		43.1854	49.9806		49.326	60.1456		55.0597	67.1437
		112.001		43.3234	49.9714		49.3229	60.1338		55.1469	67.1264
		112.083		43.2095	49.974		49.3282	60.1547		55.1643	67.1386
		112.167		43.2987	49.998		49.3342	60.1481		55.155	67.1488
		112.25		43.2975	49.9884		49.3442	60.1409		55.1646	67.1426
		112.334		43.3022	49.9795		49.3416	60.1565		55.1519	67.1648
		112.417		43.3096	49.9631		49.3409	60.163		55.151	67.1687
		112.501		43.3236	49.9823		49.326	60.1913		55.0564	67.1262
		112.583		43.2143	49.9913		49.2292	60.1583		55.0791	67.162
		112.667		43.2949	50.0091		49.3279	60.1579		55.0498	67.1503
		112.75		43.2325	49.9703		49.2269	60.1543		55.0699	67.1608
		112.834		43.2953	49.9883		49.2951	60.1603		55.1481	67.149
		112.917		43.233	49.9726		49.1933	60.1653		55.0633	67.1552
		113		43.2141	49.987		49.3071	60.1812		55.1774	67.1608
		113.083		43.2416	50.0062		49.3211	60.1728		55.0857	67.1706
		113.167		43.342	50.011		49.3139	60.165		55.0902	67.1473
		113.25		43.3079	50.0026		49.2934	60.1858		55.1909	67.1796
		113.334		43.3653	50.0135		49.2886	60.16		55.0914	67.1485
		113.417		43.3428	50.0077		49.309	60.1853		55.1178	67.1796
		113.501		43.3285	50.0212		49.187	60.1856		55.0946	67.0912
		113.583		43.2401	50.0011		49.2019	60.1835		55.2298	67.1225
		113.667		43.3623	50.0366		49.3029	60.1698		55.1118	67.1456
		113.75		43.3539	50.0202		49.2135	60.1907		55.126	67.166
		113.834		43.3506	49.9905		49.21	60.1849		55.1212	67.1703
		113.917		43.3699	50.0321		49.2238	60.1958		55.1104	67.1362
		114		43.2728	50.0356		49.2151	60.1898		55.1836	67.1635
		114.083		43.3735	50.0241		49.2186	60.2008		55.114	67.1488
		114.167		43.3722	50.0012		49.3183	60.2053		55.1723	67.1664
		114.25		43.3576	50.0251		49.3492	60.215		55.2024	67.1668
		114.333		43.3768	50.0256		49.2591	60.2073		55.1388	67.1615
		114.417		43.3832	50.0309		49.3156	60.2257		55.1026	67.1523
		114.5		43.3849	50.0285		49.2517	60.2235		55.1822	67.1793
		114.583		43.3976	50.0261		49.2278	60.2263		55.1141	67.1446
		114.667		43.3844	50.0493		49.242	60.2167		55.2067	67.1566
		114.75		43.3647	50.0375		49.2238	60.2252		55.2038	67.1467
		114.834		43.2961	50.0306		49.3298	60.2253		55.2231	67.1876
		114.917		43.3779	50.0245		49.2369	60.2395		55.1298	67.1592
		115		43.3711	50.0445		49.352	60.2234		55.2055	67.1816
		115.083		43.3958	50.0468		49.3391	60.2453		55.2169	67.1647
		115.167		43.4347	50.0432		49.3431	60.2413		55.2572	67.1813
		115.25		43.3087	50.0626		49.2486	60.2342		55.1291	67.1578
		115.333		43.3353	50.0382		49.3473	60.2509		55.1371	67.1542
		115.417		43.399	50.0532		49.2251	60.245		55.1308	67.1596
		115.5		43.4087	50.034		49.3527	60.2473		55.2102	67.1721
		115.583		43.3916	50.0392		49.3442	60.2501		55.1269	67.1643
		115.667		43.4018	50.0552		49.2938	60.2408		55.1689	67.1692
		115.75		43.4238	50.0523		49.3333	60.2539		55.1682	67.1626
		115.834		43.4067	50.0616		49.3707	60.2385		55.2263	67.1762
		115.917		43.2942	50.041		49.3545	60.2634		55.2548	67.1649
		116		43.4062	50.0691		49.3356	60.2595		55.1414	67.1968
		116.083		43.311	50.0843		49.2401	60.2524		55.1492	67.1876
		116.167		43.3046	50.0648		49.3712	60.2538		55.2352	67.1862
		116.25		43.3963	50.0458		49.347	60.2675		55.1357	67.2008
		116.333		43.3629	50.0753		49.3509	60.2501		55.2507	67.197
		116.417		43.3181	50.0791		49.3619	60.2683		55.251	67.203
		116.5		43.3263	50.0871		49.364	60.2595		55.27	67.1496
		116.583		43.4146	50.0797		49.3695	60.2587		55.2667	67.1689
		116.667		43.4139	50.0961		49.3808	60.2637		55.2803	67.1831
		116.75		43.4143	50.0749		49.3517	60.2659		55.2623	67.2007
		116.834		43.31	50.071		49.36	60.2719		55.2931	67.1827
		116.917		43.3096	50.0977		49.3698	60.2599		55.1808	67.1786
		117.001		43.3201	50.0885		49.3651	60.2752		55.2859	67.1908
		117.083		43.4044	50.1079		49.3805	60.2644		55.2967	67.1899
		117.167		43.3132	50.0775		49.2677	60.2792		55.2068	67.1996
		117.25		43.3202	50.0864		49.3458	60.2936		55.3064	67.2133
		117.333		43.4382	50.0898		49.3457	60.285		55.1968	67.1912
		117.417		43.3056	50.0923		49.3589	60.3041		55.2036	67.1894
		117.5		43.3252	50.0952		49.3246	60.3188		55.3199	67.2013
		117.583		43.4101	50.1015		49.2473	60.2992		55.3047	67.1775
		117.667		43.4354	50.0968		49.3548	60.2618		55.2107	67.1892
		117.75		43.4097	50.0879		49.2383	60.3087		55.3184	67.1956
		117.834		43.4752	50.1282		49.3508	60.2799		55.2655	67.186
		117.917		43.4369	50.1076		49.261	60.2881		55.2216	67.2093
		118.001		43.443	50.1057		49.2926	60.2986		55.3286	67.194
		118.083		43.4379	50.0985		49.3483	60.291		55.2184	67.2087
		118.167		43.3369	50.1215		49.3425	60.2865		55.2424	67.2034
		118.25		43.44	50.1137		49.2545	60.2896		55.2257	67.2058
		118.334		43.4453	50.1091		49.2384	60.3148		55.3083	67.2089
		118.417		43.4506	50.0898		49.3643	60.2987		55.3355	67.2044
		118.5		43.4468	50.1076		49.361	60.304		55.3515	67.2327
		118.583		43.4648	50.1427		49.2672	60.3198		55.3259	67.2254
		118.667		43.4206	50.1092		49.2494	60.3285		55.2242	67.2323
		118.75		43.3676	50.117		49.255	60.3138		55.2125	67.2334
		118.834		43.4468	50.1049		49.3579	60.3247		55.3208	67.2361
		118.917		43.4508	50.1088		49.3243	60.3218		55.3177	67.2232
		119.001		43.4511	50.1312		49.2594	60.3416		55.3451	67.2319
		119.083		43.483	50.1029		49.2763	60.3188		55.2355	67.2285
		119.168		43.4736	50.0985		49.2879	60.3272		55.3224	67.2372
		119.25		43.4646	50.1061		49.2933	60.3433		55.3485	67.2556
		119.334		43.4749	50.1192		49.389	60.3473		55.3634	67.2448
		119.417		43.3769	50.1016		49.2983	60.3469		55.3515	67.2625
		119.501		43.398	50.1394		49.397	60.3445		55.3684	67.2421
		119.583		43.372	50.1434		49.2856	60.3496		55.3696	67.2332
		119.668		43.4949	50.1204		49.3839	60.3699		55.3799	67.2641
		119.75		43.4773	50.126		49.419	60.3676		55.39	67.251
		119.835		43.496	50.1289		49.383	60.3464		55.3819	67.2502
		119.917		43.4742	50.117		49.4163	60.381		55.2592	67.2583
		120		43.5004	50.1544		49.4174	60.3761		55.2872	67.2707
		120.083		43.4208	50.1358		49.3127	60.3465		55.3938	67.2463
		120.167		43.4801	50.1275		49.3098	60.3852		55.2843	67.2623
		120.25		43.4526	50.1327		49.2864	60.3714		55.2637	67.2706
		120.333		43.3681	50.1316		49.3128	60.3774		55.273	67.2773
		120.417		43.4714	50.1554		49.2905	60.3679		55.3941	67.2943
		120.5		43.4902	50.1249		49.3949	60.3782		55.4153	67.2865
		120.583		43.481	50.1518		49.4164	60.3663		55.4289	67.2943
		120.667		43.5081	50.1477		49.4157	60.3674		55.4128	67.2725
		120.75		43.473	50.1277		49.4145	60.3532		55.4093	67.2856
		120.833		43.3998	50.1578		49.4141	60.3836		55.3043	67.2901
		120.917		43.4832	50.1226		49.4289	60.3789		55.3987	67.295
		121		43.5012	50.1289		49.4237	60.3821		55.2977	67.2831
		121.084		43.3922	50.1496		49.3636	60.4123		55.316	67.2678
		121.167		43.396	50.1607		49.4197	60.4049		55.4123	67.3025
		121.25		43.3856	50.165		49.4117	60.3967		55.4241	67.3037
		121.333		43.3915	50.1403		49.2998	60.41		55.4315	67.288
		121.417		43.5016	50.1296		49.386	60.4057		55.3232	67.2846
		121.5		43.5004	50.149		49.4183	60.3983		55.4312	67.3147
		121.584		43.3991	50.1468		49.3987	60.4034		55.4238	67.321
		121.667		43.4211	50.1543		49.3172	60.4174		55.3309	67.3019
		121.75		43.4115	50.1677		49.4281	60.4178		55.4398	67.2922
		121.833		43.497	50.1706		49.31	60.4199		55.439	67.3065
		121.917		43.3861	50.1776		49.3554	60.4197		55.4427	67.3011
		122		43.5076	50.1478		49.4371	60.4428		55.4348	67.3197
		122.084		43.5214	50.1602		49.4299	60.4151		55.3561	67.3043
		122.167		43.491	50.1717		49.4378	60.4245		55.4461	67.3354
		122.251		43.3977	50.1699		49.3465	60.4178		55.4453	67.3116
		122.333		43.4073	50.1675		49.4305	60.4104		55.443	67.322
		122.417		43.4906	50.1907		49.3852	60.4243		55.46	67.3417
		122.5		43.5198	50.1776		49.3334	60.4298		55.4544	67.3363
		122.584		43.5205	50.177		49.4414	60.4499		55.477	67.3399
		122.667		43.4406	50.1696		49.4298	60.4338		55.436	67.3391
		122.75		43.4339	50.165		49.4087	60.4169		55.4537	67.3355
		122.833		43.4629	50.1631		49.4624	60.4245		55.4731	67.3092
		122.917		43.4147	50.1905		49.362	60.4163		55.4082	67.3269
		123		43.4413	50.1835		49.4498	60.4233		55.369	67.3269
		123.084		43.5099	50.1771		49.4535	60.4313		55.4793	67.3203
		123.167		43.5334	50.1705		49.4586	60.4279		55.3536	67.3406
		123.251		43.5368	50.1797		49.3413	60.4421		55.4706	67.3457
		123.333		43.5364	50.1843		49.4308	60.4145		55.4609	67.3561
		123.417		43.405	50.176		49.3941	60.462		55.3442	67.3494
		123.5		43.526	50.1853		49.4032	60.4572		55.4504	67.3502
		123.584		43.5371	50.193		49.4826	60.439		55.3795	67.3417
		123.667		43.5372	50.1982		49.3873	60.4401		55.4384	67.3434
		123.75		43.396	50.1892		49.4888	60.4385		55.4809	67.3416
		123.833		43.5344	50.2076		49.3642	60.4522		55.4874	67.3515
		123.917		43.4527	50.1923		49.4742	60.442		55.4861	67.3423
		124		43.4175	50.1901		49.3645	60.4535		55.4812	67.367
		124.083		43.4212	50.2035		49.3516	60.4445		55.3811	67.3337
		124.167		43.5266	50.1979		49.3982	60.4432		55.4907	67.3587
		124.25		43.5418	50.202		49.4842	60.4516		55.4879	67.339
		124.333		43.4233	50.1958		49.4824	60.4315		55.3871	67.3526
		124.417		43.5303	50.2079		49.476	60.434		55.4021	67.377
		124.5		43.5328	50.2109		49.4114	60.452		55.4527	67.3793
		124.584		43.5167	50.2199		49.4391	60.4541		55.4898	67.3591
		124.667		43.5246	50.2017		49.3835	60.463		55.4725	67.3667
		124.751		43.4188	50.2071		49.4776	60.4445		55.4867	67.3752
		124.833		43.5436	50.2207		49.3795	60.4678		55.4966	67.3744
		124.917		43.5267	50.2336		49.4984	60.4602		55.4838	67.3967
		125		43.4474	50.2321		49.4676	60.49		55.5033	67.3746
		125.083		43.4431	50.2182		49.466	60.4676		55.5192	67.3663
		125.167		43.5547	50.1856		49.4737	60.4544		55.4958	67.3758
		125.25		43.4247	50.2309		49.4806	60.4793		55.4864	67.3766
		125.333		43.5478	50.2315		49.3653	60.4799		55.4944	67.3898
		125.417		43.5546	50.2235		49.4602	60.4552		55.3839	67.3884
		125.5		43.5511	50.218		49.4414	60.4563		55.503	67.3839
		125.584		43.5499	50.2251		49.3163	60.4782		55.4849	67.3936
		125.667		43.5418	50.2309		49.4234	60.4793		55.4928	67.3838
		125.751		43.5304	50.2391		49.3331	60.4833		55.4828	67.3746
		125.833		43.5624	50.2383		49.442	60.4697		55.4972	67.4029
		125.917		43.4332	50.2059		49.4021	60.4612		55.371	67.394
		126		43.4548	50.229		49.3069	60.4611		55.3845	67.3738
		126.083		43.5504	50.2258		49.3954	60.4696		55.3704	67.3867
		126.167		43.4654	50.2424		49.4171	60.4808		55.5086	67.4034
		126.25		43.4398	50.2257		49.3111	60.4654		55.4854	67.3877
		126.333		43.4528	50.2299		49.3252	60.4766		55.3999	67.4111
		126.417		43.5452	50.2428		49.3077	60.4966		55.509	67.3762
		126.5		43.5715	50.2684		49.314	60.5173		55.4886	67.3919
		126.583		43.5881	50.2486		49.3523	60.4996		55.4997	67.3969
		126.667		43.5654	50.2376		49.3541	60.4757		55.5057	67.3881
		126.751		43.5755	50.2344		49.3868	60.4951		55.406	67.4188
		126.833		43.558	50.2574		49.286	60.4967		55.5048	67.4172
		126.917		43.5787	50.2609		49.2846	60.4997		55.3969	67.3996
		127		43.5962	50.2468		49.401	60.5148		55.3899	67.4195
		127.083		43.5812	50.2538		49.2832	60.5065		55.3905	67.4093
		127.167		43.4774	50.2598		49.4039	60.4898		55.4978	67.3992
		127.25		43.4999	50.2531		49.3816	60.497		55.4853	67.398
		127.333		43.6031	50.2528		49.4183	60.5021		55.3943	67.3967
		127.417		43.596	50.2379		49.3145	60.5146		55.501	67.4097
		127.5		43.613	50.2498		49.3965	60.4957		55.5075	67.4159
		127.584		43.5875	50.2484		49.4217	60.5247		55.5271	67.4103
		127.667		43.6051	50.2519		49.4024	60.5013		55.397	67.4193
		127.75		43.6039	50.2582		49.4123	60.5172		55.4554	67.3943
		127.833		43.5736	50.2607		49.4378	60.5137		55.5052	67.4002
		127.917		43.6101	50.2524		49.4245	60.5052		55.4965	67.4322
		128		43.5954	50.2431		49.4203	60.5233		55.4176	67.4165
		128.083		43.4819	50.2512		49.4129	60.5147		55.4199	67.4202
		128.167		43.5025	50.2665		49.4183	60.4991		55.4309	67.4183
		128.25		43.4937	50.2557		49.4326	60.5124		55.5502	67.4192
		128.333		43.6243	50.2565		49.4304	60.511		55.5412	67.4148
		128.417		43.5846	50.2701		49.4689	60.5103		55.5378	67.4107
		128.5		43.6116	50.2801		49.4348	60.4926		55.4374	67.438
		128.583		43.6063	50.2773		49.4465	60.5012		55.4447	67.4476
		128.667		43.6146	50.2492		49.3428	60.502		55.5632	67.4333
		128.75		43.4964	50.2697		49.3537	60.4792		55.4655	67.4348
		128.833		43.5973	50.2565		49.3526	60.5042		55.5614	67.4185
		128.918		43.5044	50.272		49.452	60.5128		55.5618	67.4318
		129		43.5339	50.2766		49.4528	60.5054		55.553	67.446
		129.084		43.5865	50.2458		49.4616	60.5123		55.4396	67.4615
		129.167		43.5908	50.2787		49.3611	60.5122		55.5855	67.4303
		129.251		43.5193	50.2688		49.4783	60.522		55.4477	67.4347
		129.333		43.5754	50.2584		49.4466	60.5055		55.4676	67.4616
		129.417		43.6084	50.2799		49.4809	60.5006		55.4472	67.4455
		129.5		43.4898	50.2604		49.4793	60.5087		55.5429	67.436
		129.583		43.5935	50.2635		49.4905	60.5166		55.4565	67.4621
		129.667		43.6005	50.2643		49.4689	60.5161		55.5614	67.4738
		129.75		43.6022	50.2843		49.3898	60.4903		55.5589	67.4445
		129.833		43.588	50.2839		49.4681	60.4964		55.4486	67.4476
		129.917		43.4978	50.2721		49.4694	60.4958		55.5585	67.4464
		130		43.5926	50.2677		49.4845	60.5123		55.5379	67.4847
		130.084		43.5793	50.2728		49.4867	60.5159		55.4569	67.4803
		130.167		43.5853	50.2754		49.455	60.5079		55.559	67.4472
		130.25		43.5737	50.3203		49.4993	60.5019		55.5582	67.4668
		130.333		43.4987	50.2955		49.4828	60.5098		55.4472	67.464
		130.417		43.593	50.2875		49.512	60.5178		55.5501	67.4549
		130.5		43.6003	50.297		49.4254	60.5046		55.4605	67.4739
		130.583		43.4834	50.2784		49.5025	60.4711		55.5795	67.4767
		130.667		43.498	50.2935		49.3985	60.5216		55.5556	67.4629
		130.75		43.5992	50.2897		49.5121	60.4981		55.564	67.4697
		130.833		43.6008	50.2846		49.4938	60.5156		55.5538	67.4645
		130.917		43.4928	50.2976		49.3994	60.493		55.4589	67.4697
		131		43.6054	50.3032		49.4509	60.5268		55.4639	67.463
		131.084		43.4922	50.2971		49.5073	60.5164		55.4635	67.46
		131.167		43.6148	50.3128		49.5211	60.5153		55.5551	67.4675
		131.25		43.6125	50.3005		49.526	60.523		55.5871	67.4934
		131.333		43.5946	50.305		49.5035	60.515		55.5793	67.4822
		131.417		43.5155	50.318		49.4139	60.514		55.5718	67.4808
		131.5		43.6203	50.2955		49.4498	60.4923		55.4751	67.4773
		131.583		43.5045	50.3036		49.5155	60.5083		55.5621	67.4953
		131.667		43.5053	50.3014		49.4521	60.5211		55.4724	67.4967
		131.75		43.4838	50.3128		49.5434	60.5112		55.5908	67.4936
		131.833		43.6159	50.3015		49.5399	60.5137		55.4849	67.5068
		131.917		43.5039	50.2945		49.5442	60.5259		55.5861	67.4852
		132		43.6088	50.3036		49.5404	60.514		55.5846	67.5073
		132.084		43.5828	50.2983		49.4369	60.4966		55.5414	67.4945
		132.167		43.6062	50.324		49.5537	60.5196		55.5786	67.5082
		132.25		43.6201	50.319		49.5398	60.5286		55.5549	67.5001
		132.333		43.5115	50.2966		49.5433	60.5394		55.561	67.5082
		132.417		43.6065	50.3086		49.4651	60.5104		55.4549	67.4933
		132.5		43.5084	50.3017		49.4451	60.529		55.5607	67.5143
		132.583		43.6232	50.3156		49.5459	60.5242		55.5769	67.522
		132.667		43.6004	50.3237		49.5628	60.5029		55.4455	67.5064
		132.75		43.503	50.32		49.5365	60.5419		55.5751	67.5012
		132.835		43.631	50.3254		49.4758	60.5214		55.5735	67.5117
		132.917		43.6116	50.3217		49.4375	60.5192		55.4899	67.5097
		133		43.6358	50.2984		49.5376	60.5237		55.5698	67.5031
		133.083		43.6361	50.3155		49.5282	60.5255		55.4825	67.5063
		133.167		43.5576	50.3194		49.5281	60.5224		55.4906	67.5201
		133.25		43.6234	50.324		49.427	60.5241		55.4784	67.4892
		133.333		43.5199	50.3121		49.548	60.5191		55.5881	67.5259
		133.417		43.5328	50.309		49.5167	60.5041		55.5767	67.517
		133.5		43.5184	50.3229		49.5254	60.5221		55.484	67.5287
		133.583		43.5298	50.3278		49.4323	60.5336		55.5953	67.5094
		133.667		43.586	50.3266		49.5163	60.5244		55.5825	67.5147
		133.75		43.6209	50.3317		49.4466	60.5082		55.6029	67.5344
		133.833		43.5176	50.3212		49.441	60.5295		55.4941	67.5212
		133.917		43.6334	50.3411		49.4678	60.5315		55.4934	67.5281
		134		43.5272	50.3177		49.5518	60.5232		55.6088	67.517
		134.083		43.6197	50.3103		49.4532	60.5372		55.6175	67.5393
		134.168		43.6087	50.3464		49.4707	60.5212		55.5575	67.5314
		134.25		43.618	50.3247		49.547	60.5356		55.5236	67.5365
		134.333		43.4945	50.351		49.5657	60.5299		55.5145	67.514
		134.417		43.6102	50.3353		49.5665	60.5258		55.637	67.5332
		134.5		43.6304	50.3293		49.5652	60.5324		55.6205	67.5416
		134.583		43.5294	50.3403		49.57	60.5532		55.5883	67.5471
		134.667		43.6197	50.3384		49.537	60.5192		55.6155	67.5299
		134.75		43.6217	50.3296		49.565	60.5357		55.6308	67.5519
		134.834		43.6268	50.3582		49.5785	60.5268		55.5358	67.5538
		134.917		43.5333	50.3199		49.5538	60.5307		55.6276	67.5337
		135		43.6329	50.3372		49.5821	60.5258		55.6219	67.541
		135.083		43.5199	50.3426		49.548	60.5245		55.5304	67.5476
		135.167		43.6305	50.3428		49.4578	60.5572		55.5159	67.5343
		135.25		43.6192	50.3342		49.578	60.5263		55.6351	67.5434
		135.334		43.6327	50.3449		49.4571	60.5217		55.5538	67.5435
		135.417		43.632	50.3313		49.4923	60.5264		55.654	67.5552
		135.501		43.608	50.3533		49.4841	60.5329		55.5298	67.5547
		135.583		43.6135	50.3318		49.5943	60.5365		55.5472	67.5665
		135.667		43.5531	50.3408		49.6085	60.5334		55.5417	67.5512
		135.75		43.5198	50.3475		49.6034	60.5481		55.652	67.547
		135.834		43.6259	50.3641		49.6071	60.5395		55.6448	67.5321
		135.917		43.6292	50.3533		49.5148	60.5328		55.6709	67.5502
		136		43.6407	50.3544		49.5107	60.5707		55.6578	67.5494
		136.083		43.5463	50.3629		49.5056	60.5583		55.6722	67.5469
		136.167		43.5422	50.3494		49.606	60.5568		55.5542	67.5678
		136.25		43.629	50.364		49.6099	60.557		55.5976	67.5718
		136.333		43.6225	50.351		49.6049	60.5243		55.6594	67.5627
		136.417		43.6355	50.3535		49.5425	60.5507		55.6897	67.567
		136.501		43.6461	50.3637		49.6242	60.5264		55.5978	67.5608
		136.583		43.6063	50.3479		49.629	60.5463		55.7043	67.5609
		136.668		43.6337	50.3456		49.5244	60.5285		55.5864	67.5656
		136.75		43.6333	50.3525		49.5231	60.5486		55.6835	67.5919
		136.833		43.6213	50.3573		49.5157	60.5519		55.7058	67.5647
		136.917		43.6403	50.3403		49.5258	60.5543		55.614	67.5805
		137		43.6276	50.3653		49.6289	60.5827		55.695	67.5718
		137.083		43.5171	50.3455		49.6455	60.5376		55.6917	67.5844
		137.167		43.5523	50.3615		49.5374	60.5347		55.7084	67.5627
		137.25		43.5444	50.3719		49.5178	60.5256		55.7087	67.5757
		137.333		43.644	50.3618		49.6296	60.5435		55.7086	67.57
		137.417		43.5107	50.3486		49.6335	60.5827		55.7121	67.5902
		137.5		43.6355	50.374		49.555	60.5264		55.7179	67.5764
		137.583		43.5403	50.3822		49.6184	60.5424		55.7236	67.5796
		137.667		43.5299	50.3776		49.5277	60.5368		55.5979	67.591
		137.75		43.6382	50.3664		49.6372	60.5428		55.6097	67.5742
		137.833		43.6469	50.3559		49.5195	60.5354		55.7245	67.5708
		137.917		43.6478	50.3711		49.5366	60.533		55.6271	67.5941
		138		43.6143	50.372		49.641	60.5315		55.6428	67.5797
		138.085		43.5385	50.3726		49.6373	60.5576		55.6477	67.5921
		138.167		43.6365	50.3548		49.6399	60.5466		55.764	67.5905
		138.251		43.6258	50.3835		49.6125	60.56		55.7652	67.603
		138.333		43.6515	50.3689		49.62	60.5409		55.6735	67.573
		138.418		43.5437	50.3727		49.6186	60.5534		55.6536	67.5885
		138.5		43.6185	50.3702		49.5452	60.5596		55.6397	67.5799
		138.585		43.6109	50.3622		49.6154	60.5514		55.7447	67.5819
		138.667		43.6305	50.384		49.636	60.5396		55.6474	67.5733
		138.75		43.6262	50.3589		49.6518	60.5463		55.6722	67.6258
		138.833		43.6181	50.3704		49.6362	60.5521		55.7709	67.5825
		138.917		43.6293	50.373		49.6342	60.5617		55.6574	67.6023
		139		43.6261	50.382		49.558	60.5871		55.7724	67.5927
		139.083		43.6106	50.3923		49.5503	60.5508		55.6954	67.6023
		139.167		43.5123	50.3887		49.6454	60.6015		55.7764	67.6069
		139.25		43.5237	50.3708		49.6583	60.5864		55.7914	67.5949
		139.333		43.634	50.3748		49.6611	60.5686		55.7769	67.5838
		139.417		43.6366	50.3696		49.6537	60.5825		55.8033	67.6061
		139.5		43.6194	50.3875		49.6639	60.57		55.8118	67.5924
		139.583		43.5223	50.3685		49.6527	60.5668		55.8246	67.6128
		139.667		43.5202	50.3809		49.6676	60.5847		55.8181	67.613
		139.75		43.518	50.3666		49.6706	60.5813		55.7432	67.597
		139.833		43.637	50.381		49.6391	60.5712		55.8204	67.5905
		139.917		43.6324	50.4049		49.6411	60.5839		55.797	67.5871
		140		43.6268	50.3643		49.6351	60.5895		55.7181	67.5872
		140.083		43.5297	50.3833		49.6478	60.5661		55.822	67.6115
		140.167		43.6093	50.4155		49.6215	60.5784		55.8499	67.6034
		140.25		43.6426	50.3755		49.5486	60.5725		55.8453	67.6109
		140.333		43.5423	50.3821		49.6643	60.5975		55.7529	67.6023
		140.418		43.5303	50.3952		49.6701	60.5654		55.7794	67.6204
		140.5		43.6641	50.4098		49.6568	60.5931		55.8582	67.6095
		140.584		43.6438	50.4041		49.6612	60.593		55.7576	67.6294
		140.667		43.6424	50.3785		49.6568	60.5725		55.8681	67.603
		140.751		43.645	50.3973		49.6533	60.5944		55.864	67.617
		140.833		43.6563	50.3784		49.569	60.58		55.882	67.6195
		140.918		43.5628	50.3884		49.5735	60.5857		55.9165	67.6108
		141		43.6707	50.3795		49.6573	60.5813		55.9008	67.6213
		141.084		43.6542	50.3907		49.6112	60.6093		55.7746	67.6251
		141.167		43.5558	50.3868		49.6514	60.6015		55.8025	67.6091
		141.25		43.6755	50.4098		49.5782	60.5794		55.9092	67.6153
		141.333		43.6577	50.4014		49.6696	60.5815		55.812	67.6263
		141.417		43.5674	50.3971		49.6544	60.5992		55.9093	67.6391
		141.5		43.6482	50.3897		49.677	60.5934		55.9038	67.6082
		141.584		43.6487	50.3904		49.6589	60.5792		55.909	67.6248
		141.667		43.633	50.3938		49.6656	60.6016		55.9209	67.6282
		141.751		43.5637	50.3942		49.6643	60.5989		55.8909	67.6256
		141.833		43.6703	50.3846		49.6576	60.5743		55.9198	67.6223
		141.917		43.6589	50.3838		49.6172	60.5981		55.9462	67.6229
		142		43.6	50.3955		49.6613	60.6053		55.9159	67.6194
		142.084		43.6623	50.4204		49.5677	60.578		55.8008	67.6361
		142.167		43.6821	50.4112		49.5567	60.6025		55.8101	67.6266
		142.25		43.6617	50.3941		49.6844	60.6007		55.8304	67.6134
		142.333		43.67	50.4107		49.5372	60.5854		55.9311	67.6309
		142.417		43.6656	50.4026		49.6282	60.5968		55.9376	67.6186
		142.5		43.5671	50.3971		49.6631	60.6257		55.934	67.6342
		142.583		43.5647	50.4071		49.6614	60.5866		55.8523	67.6248
		142.667		43.6824	50.3971		49.6727	60.6035		55.8361	67.6504
		142.75		43.6912	50.3978		49.6548	60.6105		55.9351	67.6255
		142.833		43.6501	50.3853		49.675	60.6251		55.84	67.6353
		142.917		43.5575	50.402		49.6686	60.6021		55.969	67.6357
		143		43.5557	50.4057		49.5682	60.5921		55.9644	67.6324
		143.084		43.6656	50.4079		49.5683	60.6196		55.868	67.6431
		143.167		43.6633	50.4062		49.5956	60.6014		55.9674	67.6364
		143.251		43.6798	50.3808		49.5804	60.6041		55.9817	67.651
		143.333		43.6768	50.3827		49.5637	60.6056		55.8818	67.6448
		143.417		43.6524	50.3973		49.6658	60.5977		55.971	67.6573
		143.5		43.6298	50.3707		49.6795	60.5951		55.9918	67.6525
		143.583		43.6501	50.3912		49.5795	60.6116		56.0147	67.6351
		143.667		43.6694	50.381		49.6977	60.6122		55.9954	67.6557
		143.75		43.6584	50.3901		49.6721	60.597		56.0003	67.6675
		143.833		43.5437	50.3758		49.6411	60.6008		55.9038	67.6338
		143.917		43.6524	50.3874		49.6878	60.6129		56.0008	67.6513
		144		43.6358	50.3877		49.6749	60.617		55.9904	67.6542
		144.083		43.6616	50.396		49.6759	60.6082		55.9035	67.6271
		144.167		43.5599	50.4085		49.671	60.5939		55.897	67.6394
		144.25		43.6685	50.3884		49.573	60.609		55.9994	67.6387
		144.333		43.5664	50.3855		49.5716	60.623		55.9014	67.6553
		144.417		43.5589	50.3913		49.6707	60.5989		55.8827	67.6348
		144.5		43.6623	50.3881		49.5712	60.6068		55.888	67.6426
		144.583		43.6601	50.3989		49.6654	60.6059		55.9796	67.6516
		144.667		43.6408	50.4066		49.6729	60.6347		56.0018	67.6464
		144.75		43.5556	50.4086		49.6378	60.6175		55.8784	67.6384
		144.833		43.6369	50.4119		49.6824	60.6236		55.8946	67.6501
		144.917		43.663	50.3985		49.6733	60.637		56.0059	67.6442
		145		43.6461	50.3824		49.6806	60.6327		55.8945	67.659
		145.083		43.6679	50.3788		49.6918	60.6211		56.0016	67.6608
		145.167		43.6776	50.4033		49.6734	60.6308		56.0191	67.6453
		145.251		43.6714	50.38		49.5828	60.646		55.9257	67.6291
		145.333		43.6768	50.3922		49.6777	60.608		56.0154	67.6654
		145.417		43.6738	50.407		49.6991	60.6154		56.0043	67.6503
		145.5		43.6791	50.3636		49.5945	60.6315		55.9943	67.6446
		145.583		43.5847	50.4012		49.6081	60.6289		56.0275	67.6722
		145.667		43.6743	50.3916		49.6394	60.6333		56.0195	67.6664
		145.75		43.7081	50.3816		49.6774	60.6183		56.0195	67.6442
		145.833		43.6824	50.4046		49.7064	60.6402		56.0018	67.6532
		145.917		43.553	50.4097		49.6749	60.6305		56.0297	67.6495
		146		43.588	50.3852		49.678	60.6458		56.0298	67.6461
		146.084		43.6667	50.3941		49.6733	60.6199		56.0117	67.6366
		146.167		43.5913	50.3949		49.6689	60.637		55.9356	67.6645
		146.251		43.5854	50.4061		49.5568	60.6373		55.9599	67.669
		146.333		43.7015	50.4191		49.6745	60.6436		56.03	67.6366
		146.418		43.6911	50.406		49.6624	60.6341		55.9324	67.6353
		146.5		43.6664	50.3976		49.5468	60.6327		56.024	67.6563
		146.584		43.5712	50.3971		49.6016	60.661		55.9344	67.6727
		146.667		43.6128	50.4234		49.6461	60.6318		55.9509	67.6436
		146.75		43.6909	50.3953		49.5417	60.638		56.0474	67.6505
		146.833		43.6853	50.403		49.6465	60.6484		56.0159	67.6582
		146.917		43.6786	50.4041		49.5295	60.6509		56.0217	67.659
		147		43.6127	50.3708		49.6304	60.6501		55.9241	67.6576
		147.083		43.6883	50.403		49.6357	60.642		55.9318	67.6437
		147.167		43.6932	50.4005		49.6242	60.6425		55.9394	67.6412
		147.25		43.6933	50.3946		49.6245	60.6596		56.0322	67.6429
		147.333		43.7017	50.4093		49.6069	60.6537		56.0395	67.6322
		147.417		43.7141	50.4045		49.6383	60.6278		56.0411	67.638
		147.5		43.6564	50.3968		49.6052	60.6358		56.0629	67.66
		147.583		43.6822	50.4257		49.6232	60.6343		56.036	67.6712
		147.667		43.7076	50.3951		49.626	60.6606		56.0521	67.6581
		147.75		43.599	50.4073		49.6166	60.6415		55.9402	67.6728
		147.833		43.7109	50.3962		49.5054	60.6583		56.059	67.6419
		147.917		43.6023	50.4129		49.625	60.6399		56.0698	67.6677
		148		43.7156	50.4026		49.5737	60.641		56.0613	67.6677
		148.083		43.6915	50.4062		49.5196	60.6591		56.0664	67.6635
		148.167		43.6052	50.3857		49.5143	60.6546		56.0543	67.6545
		148.25		43.6098	50.4224		49.5999	60.6279		56.0846	67.6548
		148.333		43.6809	50.399		49.6041	60.6534		56.0765	67.6846
		148.417		43.7015	50.4149		49.6027	60.6474		56.0737	67.6807
		148.5		43.7163	50.4225		49.6003	60.664		56.0829	67.6715
		148.584		43.7076	50.4167		49.6361	60.6604		56.0341	67.6877
		148.667		43.7131	50.429		49.512	60.6472		56.0036	67.6714
		148.75		43.6023	50.422		49.6103	60.6695		55.9817	67.6731
		148.833		43.6063	50.421		49.6307	60.6731		56.094	67.6701
		148.917		43.6779	50.436		49.5102	60.6625		55.9873	67.6602
		149		43.6011	50.4084		49.5179	60.6823		56.0871	67.6623
		149.083		43.692	50.4005		49.6072	60.6743		56.0881	67.6594
		149.167		43.6996	50.4157		49.6283	60.6584		56.1017	67.6565
		149.25		43.6047	50.4148		49.6125	60.6716		56.0686	67.6689
		149.333		43.5917	50.4164		49.6129	60.6563		56.0846	67.6772
		149.417		43.7032	50.4193		49.4924	60.6678		56.0869	67.6534
		149.5		43.61	50.4257		49.6029	60.6867		56.0129	67.6684
		149.584		43.6805	50.4174		49.594	60.6634		55.9714	67.665
		149.667		43.6011	50.435		49.4773	60.6713		56.0933	67.6596
		149.751		43.6978	50.4363		49.5825	60.6536		56.1156	67.6436
		149.833		43.6015	50.4143		49.4906	60.6803		56.0059	67.6493
		149.917		43.5965	50.4271		49.573	60.6783		56.0808	67.6722
		150		43.6318	50.4368		49.5757	60.6684		56.1351	67.6708
		150.083		43.7212	50.4329		49.5806	60.6607		56.0962	67.6692
		150.167		43.6983	50.4217		49.6116	60.6733		56.1151	67.6822
		150.25		43.7036	50.4138		49.6012	60.6701		55.997	67.6444
		150.333		43.6045	50.4235		49.6031	60.6729		56.1341	67.6493
		150.417		43.7055	50.4256		49.4958	60.6721		56.128	67.6706
		150.5		43.7065	50.4221		49.6325	60.6798		56.1248	67.6755
		150.583		43.6078	50.4403		49.5908	60.6796		56.0265	67.6711
		150.667		43.7019	50.4382		49.6217	60.6691		56.1184	67.6546
		150.751		43.7188	50.4181		49.6223	60.6895		56.1164	67.6745
		150.833		43.691	50.4246		49.6352	60.6896		56.0493	67.673
		150.918		43.7281	50.4319		49.6157	60.6902		56.1488	67.6931
		151		43.7153	50.4191		49.529	60.685		56.0824	67.6534
		151.084		43.6116	50.4252		49.6134	60.6736		56.1467	67.6732
		151.167		43.6182	50.4439		49.6264	60.6784		56.0729	67.6752
		151.25		43.7092	50.4435		49.6367	60.6872		56.1118	67.6805
		151.333		43.7325	50.443		49.5093	60.6927		56.1673	67.6734
		151.417		43.6018	50.4512		49.6283	60.6828		56.0614	67.6767
		151.5		43.7042	50.4485		49.5491	60.6934		56.1619	67.6834
		151.583		43.6124	50.4401		49.6346	60.6626		56.0723	67.6906
		151.667		43.7313	50.4627		49.6171	60.7012		56.0802	67.6966
		151.75		43.5984	50.4516		49.5197	60.6778		56.187	67.6773
		151.833		43.7025	50.4609		49.6147	60.6694		56.0951	67.6897
		151.917		43.6325	50.4525		49.619	60.6975		56.1885	67.692
		152		43.6349	50.4665		49.5115	60.6695		56.1792	67.6762
		152.083		43.7127	50.4477		49.5345	60.6658		56.0753	67.6632
		152.167		43.6117	50.458		49.6395	60.6959		56.0945	67.6805
		152.25		43.6231	50.4733		49.5106	60.6921		56.0811	67.6746
		152.333		43.7358	50.4359		49.6204	60.6863		56.187	67.6596
		152.417		43.6203	50.4576		49.6188	60.6791		56.0855	67.6792
		152.5		43.7464	50.4585		49.601	60.6964		56.0835	67.6845
		152.583		43.7441	50.4828		49.607	60.6778		56.0909	67.6842
		152.667		43.7266	50.47		49.5627	60.7117		56.1755	67.7028
		152.75		43.7486	50.4721		49.6153	60.6995		56.0831	67.6851
		152.833		43.7254	50.4541		49.6232	60.6996		56.1721	67.6741
		152.917		43.6501	50.472		49.5054	60.7065		56.1733	67.7087
		153		43.7403	50.4774		49.6223	60.7068		56.1961	67.6864
		153.084		43.7456	50.4534		49.4986	60.7097		56.1808	67.7002
		153.167		43.7352	50.461		49.5508	60.7183		56.1952	67.697
		153.25		43.7375	50.4723		49.5945	60.7031		56.1096	67.7206
		153.333		43.6562	50.4645		49.6091	60.7131		56.0988	67.6949
		153.417		43.627	50.478		49.6031	60.7063		56.2244	67.6877
		153.5		43.6231	50.4681		49.6063	60.7138		56.227	67.6643
		153.583		43.6152	50.4755		49.6019	60.7186		56.2275	67.7004
		153.667		43.7406	50.4587		49.615	60.7205		56.2122	67.6719
		153.751		43.7325	50.4648		49.6024	60.7295		56.1062	67.6976
		153.833		43.7003	50.4725		49.6008	60.7305		56.1136	67.7006
		153.917		43.6344	50.4657		49.5144	60.7281		56.1718	67.67
		154		43.7391	50.4719		49.5021	60.7292		56.2145	67.6792
		154.084		43.721	50.4709		49.6112	60.7244		56.1153	67.7185
		154.167		43.716	50.494		49.4731	60.7305		56.1249	67.6964
		154.251		43.7406	50.5025		49.4932	60.7349		56.1207	67.7068
		154.333		43.7158	50.4802		49.6019	60.7319		56.1289	67.6948
		154.417		43.5946	50.4789		49.6158	60.7341		56.1121	67.7011
		154.5		43.7229	50.481		49.6048	60.7334		56.2217	67.7095
		154.583		43.6327	50.5065		49.6036	60.733		56.2242	67.7024
		154.667		43.5974	50.4802		49.5907	60.7347		56.1988	67.7095
		154.75		43.7164	50.4791		49.5684	60.7358		56.1159	67.7079
		154.833		43.7221	50.5005		49.6014	60.7535		56.1049	67.7072
		154.917		43.7381	50.4806		49.5815	60.7431		56.1136	67.6885
		155		43.7145	50.4767		49.4949	60.7411		56.124	67.7119
		155.084		43.7243	50.4658		49.5938	60.7371		56.1199	67.7241
		155.167		43.7248	50.5077		49.5888	60.7636		56.203	67.7204
		155.251		43.7087	50.4823		49.4562	60.7285		56.2437	67.7231
		155.333		43.6246	50.4898		49.4741	60.7444		56.226	67.7143
		155.417		43.6268	50.4988		49.5428	60.7366		56.2422	67.7109
		155.5		43.7075	50.4967		49.5734	60.7337		56.248	67.7202
		155.584		43.7202	50.4839		49.5605	60.7339		56.1428	67.7407
		155.667		43.7106	50.4901		49.5868	60.7557		56.2337	67.7229
		155.75		43.6647	50.511		49.4553	60.7158		56.2383	67.7108
		155.833		43.6885	50.5078		49.5572	60.7007		56.2373	67.7091
		155.917		43.6003	50.4835		49.5412	60.7379		56.242	67.7023
		156		43.7106	50.4946		49.5584	60.7277		56.2302	67.7278
		156.084		43.6907	50.5027		49.5734	60.7424		56.1507	67.7138
		156.167		43.5931	50.4927		49.5657	60.7052		56.1699	67.716
		156.251		43.7014	50.5136		49.5438	60.7033		56.1487	67.7275
		156.333		43.6996	50.5122		49.5756	60.7057		56.2535	67.7279
		156.417		43.7114	50.4892		49.5617	60.6922		56.1704	67.7244
		156.5		43.7087	50.5062		49.5864	60.6787		56.2567	67.7338
		156.583		43.6008	50.517		49.4719	60.7039		56.2656	67.7423
		156.667		43.7114	50.5264		49.5712	60.6797		56.1843	67.7327
		156.75		43.6736	50.5042		49.5968	60.6933		56.2875	67.6852
		156.833		43.6009	50.5141		49.4646	60.6765		56.1775	67.7106
		156.917		43.6978	50.5211		49.6031	60.6973		56.2707	67.7229
		157		43.7032	50.5203		49.4901	60.6836		56.2512	67.7259
		157.084		43.6012	50.5262		49.5885	60.6875		56.157	67.7272
		157.167		43.6898	50.4982		49.5909	60.6701		56.1879	67.7324
		157.25		43.7043	50.5048		49.5085	60.6773		56.1704	67.7124
		157.333		43.7095	50.5274		49.6201	60.6847		56.2689	67.718
		157.417		43.7032	50.5358		49.5913	60.6741		56.1833	67.7222
		157.5		43.6658	50.5209		49.5215	60.6797		56.2651	67.7277
		157.583		43.6909	50.526		49.6151	60.667		56.2806	67.7109
		157.667		43.5803	50.5426		49.5979	60.6708		56.2722	67.7323
		157.75		43.6024	50.5175		49.5823	60.6858		56.2867	67.7343
		157.833		43.7266	50.5359		49.6172	60.6742		56.3027	67.729
		157.917		43.6091	50.5197		49.6057	60.6693		56.2758	67.7306
		158		43.5911	50.5182		49.6251	60.6696		56.2035	67.7118
		158.084		43.696	50.5302		49.506	60.6938		56.2979	67.7099
		158.167		43.7204	50.5574		49.5133	60.6919		56.2929	67.7252
		158.251		43.7128	50.5073		49.5221	60.7074		56.1848	67.7262
		158.333		43.6093	50.5494		49.5869	60.6879		56.2152	67.7272
		158.418		43.6944	50.5499		49.5939	60.6725		56.3226	67.712
		158.5		43.6992	50.5452		49.6187	60.6851		56.197	67.7282
		158.584		43.7082	50.5272		49.6209	60.6624		56.203	67.7345
		158.667		43.6985	50.541		49.6264	60.7053		56.315	67.7323
		158.751		43.6937	50.5425		49.6123	60.6836		56.2978	67.7224
		158.833		43.6664	50.539		49.6239	60.6959		56.3174	67.7221
		158.917		43.7083	50.5279		49.6538	60.6837		56.2051	67.714
		159		43.6788	50.5185		49.6549	60.6892		56.2786	67.7195
		159.084		43.6929	50.5374		49.5297	60.6868		56.3129	67.7504
		159.167		43.702	50.5395		49.5889	60.6568		56.2942	67.734
		159.25		43.6846	50.5157		49.5277	60.6723		56.2104	67.715
		159.333		43.5966	50.5629		49.6524	60.6897		56.3176	67.7278
		159.417		43.7153	50.548		49.6346	60.6901		56.3065	67.7344
		159.5		43.683	50.5484		49.5461	60.6829		56.2126	67.7335
		159.584		43.697	50.5478		49.6237	60.6907		56.3298	67.722
		159.667		43.7168	50.5382		49.65	60.6812		56.1951	67.7196
		159.75		43.7169	50.55		49.6219	60.6831		56.3117	67.7351
		159.833		43.6773	50.526		49.6635	60.6617		56.1985	67.7256
		159.917		43.6281	50.5523		49.62	60.6805		56.2231	67.7328
		160		43.7325	50.5368		49.6309	60.6879		56.3009	67.7156
		160.083		43.6224	50.5443		49.6335	60.6792		56.3194	67.729
		160.167		43.722	50.5496		49.6084	60.6777		56.3138	67.7116
		160.25		43.7295	50.5385		49.6388	60.6712		56.3193	67.7332
		160.333		43.7289	50.5475		49.6149	60.6619		56.3379	67.715
		160.417		43.6033	50.5509		49.6024	60.6902		56.2164	67.7053
		160.5		43.7314	50.5352		49.5225	60.6628		56.2274	67.708
		160.584		43.7361	50.5473		49.5127	60.651		56.3353	67.7256
		160.667		43.7416	50.5403		49.4804	60.675		56.2053	67.7285
		160.75		43.6461	50.5388		49.4983	60.6777		56.3088	67.7273
		160.833		43.6363	50.5638		49.602	60.6478		56.2031	67.7226
		160.917		43.6459	50.5579		49.502	60.6578		56.2269	67.7074
		161		43.7394	50.5727		49.6096	60.658		56.3424	67.7346
		161.083		43.7308	50.5581		49.6224	60.6514		56.3605	67.7317
		161.167		43.7341	50.5514		49.6041	60.6553		56.3318	67.7264
		161.25		43.7608	50.562		49.6132	60.6619		56.3453	67.7411
		161.333		43.621	50.5401		49.5181	60.6457		56.3463	67.7024
		161.417		43.7684	50.5601		49.5829	60.668		56.2433	67.7304
		161.5		43.6565	50.5647		49.6105	60.6457		56.2457	67.7088
		161.583		43.7358	50.554		49.5005	60.6602		56.3439	67.7244
		161.667		43.5993	50.5429		49.6372	60.6298		56.2752	67.7229
		161.75		43.7377	50.5397		49.5275	60.6524		56.2469	67.7075
		161.833		43.6957	50.5414		49.6207	60.6489		56.2564	67.7203
		161.917		43.6343	50.5467		49.5202	60.6661		56.2676	67.7238
		162		43.6465	50.5481		49.5337	60.6641		56.3712	67.7001
		162.084		43.7533	50.5746		49.5326	60.6484		56.2875	67.7299
		162.167		43.6251	50.5389		49.6155	60.6678		56.3853	67.7366
		162.25		43.6303	50.5492		49.5388	60.6659		56.4011	67.7216
		162.333		43.6383	50.5663		49.6423	60.6527		56.398	67.7322
		162.417		43.645	50.5692		49.6297	60.6418		56.3817	67.722
		162.5		43.7292	50.5594		49.649	60.6712		56.3789	67.7207
		162.584		43.6476	50.5609		49.5516	60.6611		56.3966	67.7302
		162.667		43.7398	50.5562		49.6393	60.6521		56.383	67.7504
		162.751		43.72	50.5694		49.565	60.626		56.2734	67.7302
		162.833		43.6777	50.5585		49.6012	60.6463		56.262	67.7539
		162.918		43.7345	50.5842		49.5481	60.6477		56.2652	67.7481
		163		43.6075	50.567		49.5592	60.6494		56.3378	67.7542
		163.084		43.6437	50.578		49.5489	60.6712		56.2783	67.7241
		163.167		43.6889	50.5782		49.5592	60.6864		56.3757	67.7313
		163.25		43.724	50.5659		49.6731	60.6451		56.3877	67.7314
		163.333		43.7451	50.5453		49.643	60.6497		56.2771	67.7337
		163.417		43.6287	50.5411		49.6881	60.6581		56.3959	67.7583
		163.5		43.6795	50.5661		49.6769	60.6519		56.2665	67.7232
		163.584		43.625	50.547		49.6734	60.672		56.3922	67.7619
		163.667		43.7236	50.5746		49.6783	60.6639		56.4014	67.7413
		163.751		43.7366	50.5761		49.5785	60.6667		56.3789	67.7344
		163.833		43.7421	50.5391		49.6721	60.6855		56.3786	67.7601
		163.917		43.7453	50.5558		49.6761	60.6715		56.3838	67.7393
		164		43.7375	50.5572		49.7131	60.6744		56.4015	67.7438
		164.084		43.6452	50.5859		49.6906	60.6577		56.3182	67.751
		164.167		43.7556	50.5257		49.7114	60.6764		56.3919	67.7365
		164.25		43.6364	50.5598		49.685	60.6798		56.3888	67.7503
		164.333		43.6901	50.5562		49.7243	60.6632		56.382	67.745
		164.417		43.6261	50.5856		49.7193	60.6361		56.4037	67.7469
		164.5		43.749	50.574		49.6063	60.6768		56.3548	67.7312
		164.583		43.7234	50.5505		49.7158	60.6745		56.3914	67.7378
		164.667		43.6634	50.5578		49.7321	60.6707		56.3075	67.7618
		164.75		43.7128	50.5455		49.623	60.676		56.4074	67.7447
		164.833		43.7256	50.5581		49.7276	60.6702		56.4136	67.7332
		164.917		43.7532	50.5481		49.6165	60.6925		56.3342	67.759
		165		43.7321	50.5427		49.7377	60.6623		56.3217	67.7465
		165.083		43.7245	50.5406		49.6161	60.6844		56.3337	67.7737
		165.167		43.7039	50.5443		49.7261	60.6848		56.3173	67.7462
		165.25		43.6312	50.5414		49.6269	60.6718		56.4398	67.7475
		165.333		43.6249	50.5508		49.7283	60.7047		56.432	67.7391
		165.417		43.7213	50.5416		49.7208	60.7053		56.3022	67.7586
		165.5		43.7451	50.5365		49.7524	60.6898		56.3841	67.7468
		165.583		43.7299	50.5545		49.732	60.6811		56.421	67.754
		165.667		43.6878	50.5465		49.7266	60.6857		56.4009	67.7421
		165.75		43.7154	50.5453		49.63	60.6791		56.4084	67.7519
		165.833		43.7507	50.546		49.7311	60.688		56.4111	67.7768
		165.917		43.6144	50.5419		49.7441	60.6715		56.4201	67.7589
		166		43.6993	50.5414		49.7053	60.6773		56.4246	67.7682
		166.083		43.7259	50.571		49.7161	60.6904		56.3025	67.7564
		166.167		43.7301	50.5575		49.7344	60.6951		56.3227	67.7613
		166.25		43.619	50.5519		49.7156	60.692		56.4236	67.766
		166.333		43.6962	50.5521		49.7398	60.6929		56.4198	67.7368
		166.417		43.7033	50.5403		49.6294	60.6865		56.4117	67.7665
[truncated: 1,342 more rows]

## Sheet: Fig. 4c
			Voltage (mV)			Voltage (mV)			Voltage (mV)
			500 W/m^2			750 W/m^2			1000 W/m^2
	Time (min)		Without MOF	With MOF		Without MOF	With MOF		Without MOF	With MOF
	0		13.6188	13.6644		8.19886	3.46825		7.83696	16.9002
	0.0833		48.2511	13.7645		8.30453	3.47989		11.266	16.5996
	0.16663		86.6441	13.9329		40.3776	3.50988		14.2768	16.3351
	0.251		121.921	33.6867		96.753	3.82275		17.0347	16.0924
	0.3333		153.351	70.1486		151.367	4.08985		19.4024	15.8772
	0.41718		181.445	105.114		200.673	4.3091		32.7965	15.6569
	0.49998		206.197	137.201		244.643	4.49982		102.17	49.7329
	0.5833		228.112	166.014		283.12	4.5359		175.279	121.254
	0.66665		247.288	190.96		317.055	20.8007		242.967	189.655
	0.74997		264.197	213.468		346.922	73.2947		303.563	253.488
	0.83333		278.989	233.221		373.126	125.844		357.311	309
	0.91663		292.022	250.645		396.126	174.61		404.298	359.521
	0.99997		303.59	266.038		416.595	217.879		445.572	402.889
	1.0833		313.594	279.633		434.546	256.411		481.76	441.748
	1.16663		322.538	291.63		450.359	290.495		513.825	475.831
	1.24998		330.262	302.247		464.36	320.711		542.167	506.076
	1.3333		337.247	311.681		476.659	347.341		566.814	532.966
	1.41663		343.362	320.199		487.527	370.682		588.52	556.66
	1.49997		348.919	327.602		496.878	391.531		607.537	578.077
	1.5833		353.672	334.234		505.142	409.928		624.083	596.549
	1.66737		357.829	340.056		512.425	426.24		638.898	613.478
	1.74997		361.44	345.233		518.783	440.728		651.435	627.935
	1.8339		364.532	349.844		524.338	453.578		662.842	641.293
	1.91665		367.276	353.957		529.167	465.032		672.771	653.006
	2.00042		369.542	357.837		533.207	475.249		681.376	663.383
	2.0833		371.329	361.096		536.908	484.334		688.948	672.445
	2.16712		372.921	363.977		539.984	492.583		695.52	680.655
	2.24997		374.402	366.343		542.762	499.852		701.222	687.9
	2.3337		375.7	368.725		545.177	505.376		706.33	694.415
	2.41663		376.836	370.889		547.257	510.389		710.85	700.116
	2.50038		377.848	372.728		549.068	515.226		714.69	705.163
	2.5833		378.632	374.223		550.411	519.769		717.951	709.48
	2.66678		379.393	375.586		551.57	523.974		720.567	713.05
	2.74997		380.106	376.91		552.286	527.536		722.656	716.316
	2.83332		380.647	377.935		552.894	530.935		724.257	719.143
	2.91665		380.84	378.88		553.369	533.783		725.794	721.848
	2.99997		381.039	379.752		553.575	536.386		727.087	724.401
	3.0833		381.153	380.513		553.655	538.603		728.278	726.357
	3.16677		381.1	381.091		553.516	540.535		728.955	728.131
	3.24997		380.986	381.621		553.648	542.291		729.288	729.889
	3.33355		380.839	382.073		553.74	543.56		729.263	731.118
	3.41663		380.677	382.305		553.616	544.673		729.395	732.391
	3.49997		380.373	382.479		553.598	545.789		729.181	733.444
	3.58337		379.985	382.856		553.384	546.852		728.211	734.329
	3.66665		379.626	382.955		553.006	547.897		727.757	735.178
	3.75102		379.33	383.067		552.629	548.796		727.242	735.429
	3.8333		379.06	383.154		552.295	549.353		726.747	735.616
	3.91707		378.83	383.287		552.019	549.846		726.283	736.084
	4.00002		378.58	383.318		551.582	550.371		725.604	736.388
	4.08333		378.326	383.201		551.061	550.891		724.993	736.685
	4.16672		377.897	383.109		550.486	551.273		724.487	736.641
	4.25017		377.435	383.054		549.805	551.344		723.716	736.699
	4.3333		377.023	383.081		549.032	551.429		722.849	736.877
	4.41663		376.631	383.053		548.284	551.618		721.769	736.813
	4.5		376.292	382.732		547.402	551.789		720.633	736.712
	4.5833		375.71	382.685		546.463	551.768		719.385	736.519
	4.66663		375.274	382.593		545.647	551.313		718.311	736.244
	4.75067		374.719	382.334		544.785	550.786		717.347	735.882
	4.8333		374.08	382.112		544.121	550.371		716.226	735.647
	4.91703		373.451	381.883		543.546	549.989		715.327	735.371
	4.99997		372.86	381.718		542.983	549.79		714.152	734.906
	5.08333		372.315	381.606		542.435	549.702		713.069	734.427
	5.16663		371.639	381.275		541.729	549.448		712.178	733.874
	5.24997		371.184	381.005		540.802	549.013		711.033	733.599
	5.3333		370.702	380.766		539.743	548.365		709.733	732.964
	5.41715		370.112	380.338		538.567	547.669		708.368	732.388
	5.49997		369.593	379.989		537.552	547.164		707.261	732.029
	5.58333		368.988	379.685		536.594	546.745		706.233	731.606
	5.66663		368.449	379.324		535.58	546.52		704.522	731.054
	5.74997		368.047	378.989		534.419	546.193		702.992	730.388
	5.8333		367.581	378.629		533.321	545.866		701.816	729.553
	5.91665		366.965	378.186		532.469	545.333		700.63	728.644
	5.99997		366.583	377.789		531.684	544.789		699.284	727.956
	6.0833		366.331	377.697		531.016	544.424		697.447	727.341
	6.1667		366.011	377.392		530.186	544.062		695.706	726.634
	6.25002		365.438	377.195		529.238	543.667		694.441	726.053
	6.3333		364.731	377.036		528.365	542.935		693.006	725.332
	6.41705		364.105	376.678		527.596	542.349		691.669	725.048
	6.49997		363.393	376.492		526.801	541.827		690.627	724.801
	6.5835		362.918	376.002		526.186	541.647		689.967	724.358
	6.66665		362.462	375.543		525.394	541.187		689.396	723.776
	6.75		361.985	375.151		524.501	540.484		688.526	723.236
	6.8333		361.507	374.737		523.737	539.902		687.579	722.788
	6.91663		361.162	374.481		522.956	539.445		686.627	722.308
	6.99997		360.766	374.305		522.087	538.999		685.402	721.688
	7.0833		360.52	373.831		521.531	538.439		684.514	721.13
	7.16663		360.124	373.657		520.91	537.835		683.667	720.488
	7.24997		359.743	373.388		520.099	537.477		682.745	719.552
	7.3333		359.18	373.203		519.439	536.884		681.791	718.963
	7.41663		358.557	372.673		518.308	536.374		681.063	718.492
	7.49997		358.129	372.263		517.212	536.011		680.289	717.841
	7.5833		357.691	372.002		516.2	535.656		679.391	717.232
	7.66663		357.414	371.508		515.15	535.067		678.473	716.725
	7.75022		357.259	371.156		514.401	534.742		677.663	716.087
	7.83335		356.88	370.92		513.744	534.388		677.167	715.674
	7.91665		356.267	370.766		512.689	534.15		676.472	715.065
	7.99997		355.656	370.404		511.785	533.733		675.707	714.067
	8.0833		355.116	369.832		511.337	533.432		674.965	713.289
	8.16663		354.674	369.417		510.907	533.156		674.335	712.646
	8.24997		354.177	369.305		510.315	532.724		673.621	712.16
	8.3333		353.647	369.107		509.676	531.926		672.761	711.731
	8.41668		353.138	368.801		509.015	531.339		671.749	711.246
	8.49997		352.563	368.532		508.36	530.828		670.697	710.631
	8.5834		352.054	368.418		507.485	530.544		669.66	709.94
	8.6667		351.657	368.327		506.771	530.207		668.714	709.075
	8.7503		351.085	367.901		506.159	529.807		667.784	708.277
	8.8333		350.579	367.44		505.394	529.63		666.526	707.467
	8.91683		350.271	367.231		504.563	529.199		665.266	706.45
	9.00002		349.961	366.956		503.946	528.363		663.851	706.047
	9.08332		349.666	366.63		503.189	527.582		662.452	705.715
	9.16663		349.496	366.477		502.395	527.144		661.067	705.277
	9.25007		349.342	366.291		502.017	526.714		659.957	704.996
	9.3333		349.041	365.948		501.752	526.282		659.187	704.64
	9.41665		348.477	365.73		501.426	525.764		658.519	703.954
	9.49997		347.824	365.512		500.967	525.362		658.037	703.426
	9.58352		347.307	365.046		500.352	524.882		657.422	703.202
	9.66673		346.733	364.437		499.517	524.431		656.435	702.712
	9.75017		346.149	364.101		498.768	523.975		655.415	702.392
	9.8333		345.584	363.791		497.958	523.709		654.379	701.905
	9.91688		345.174	363.577		497.366	523.245		653.103	701.356
	9.99997		344.612	363.367		496.825	522.702		651.78	701.003
	10.0834		344.033	363.234		496.358	522.439		649.765	700.601
	10.1667		343.654	363.012		495.659	522.065		648.43	700.027
	10.25		343.329	362.635		494.768	521.897		647.193	699.391
	10.3333		342.887	362.239		493.942	521.798		646.318	698.747
	10.4167		342.539	361.597		493.255	521.338		645.591	697.931
	10.5		342.174	361.461		492.381	520.999		644.893	697.469
	10.5834		341.831	361.315		491.708	520.663		644.471	696.977
	10.6667		341.482	361.028		490.917	520.28		643.724	696.513
	10.7504		340.982	360.844		490.011	519.888		643.173	696.057
	10.8333		340.582	360.716		489.467	519.616		642.232	695.909
	10.9174		340.205	360.566		488.95	519.419		640.763	695.622
	11		339.802	360.357		488.243	519.43		639.608	695.088
	11.0841		339.453	359.816		487.486	519.218		638.993	694.75
	11.1666		338.931	359.069		486.952	518.954		638.508	694.39
	11.2505		338.633	358.825		486.431	518.861		638.057	694.125
	11.3333		338.322	358.68		485.728	518.658		637.713	693.565
	11.417		337.859	358.712		485.067	518.442		637.2	693.231
	11.5001		337.495	358.639		484.355	518.39		636.738	693.028
	11.5833		337.059	358.435		483.592	518.185		636.24	692.551
	11.6667		336.688	358.095		482.841	517.754		635.515	692.295
	11.7502		336.296	357.916		482.403	517.458		634.84	691.745
	11.8333		336.022	358.036		482.18	517.132		634.027	691.461
	11.9172		335.802	357.937		481.918	516.554		633.189	691.069
	12		335.388	357.704		481.62	515.881		632.534	690.405
	12.0841		334.943	357.52		481.333	515.509		631.786	689.939
	12.1667		334.532	357.216		480.942	515.125		631.109	689.388
	12.2504		334.165	356.924		480.528	514.879		630.222	689.048
	12.3333		333.689	356.922		480.081	514.313		629.555	688.858
	12.4166		333.214	356.664		479.593	513.879		628.744	688.58
	12.5001		332.879	356.467		478.951	513.417		625.863	688.444
	12.5833		332.388	356.155		478.398	512.992		623.79	687.911
	12.6667		332.101	355.925		477.552	512.607		623.102	687.488
	12.7501		331.785	355.697		476.564	512.227		622.904	686.864
	12.8333		331.391	355.43		475.777	511.847		622.685	686.048
	12.9166		331.146	355.14		474.979	511.167		622.487	685.621
	13		331.043	354.817		474.321	510.712		622.223	685.251
	13.0837		330.793	354.515		473.966	510.325		621.889	685.062
	13.1666		330.359	354.111		473.35	510.017		621.398	684.935
	13.2504		330.097	353.612		472.749	509.853		620.886	684.641
	13.3333		329.842	353.543		472.422	509.853		620.515	684.442
	13.4168		329.486	353.553		471.979	509.792		619.986	683.979
	13.5001		329.086	353.357		471.57	509.245		619.431	683.583
	13.5833		328.684	353.239		471.018	508.655		618.825	682.818
	13.6675		328.4	353.138		470.6	508.142		618.382	682.3
	13.7501		328.233	352.917		470.379	507.963		617.93	681.754
	13.8341		327.811	352.336		470.097	507.984		617.437	681.064
	13.9166		327.429	352.182		469.495	507.75		616.739	680.712
	14.0007		327.222	352.113		468.939	507.641		615.936	680.386
	14.0833		326.918	351.792		468.429	506.914		615.225	679.86
	14.1672		326.461	351.435		468.137	506.361		614.749	679.719
	14.25		325.909	351.151		467.794	506.444		614.515	679.567
	14.3336		325.468	351.093		467.656	506.819		614.1	679.489
	14.4166		324.934	351.122		467.527	506.68		613.314	679.193
	14.5		324.396	350.878		467.223	506.593		612.429	678.706
	14.5833		323.987	350.532		466.859	506.622		611.327	678.034
	14.6666		323.78	350.522		466.485	506.438		610.688	677.518
	14.75		323.647	350.37		465.831	506.176		610.285	676.849
	14.8333		323.497	350.188		465.24	505.881		609.825	676.39
	14.9167		323.478	350.055		464.673	505.542		609.279	676.343
	15		323.355	349.746		463.847	505.459		608.719	676.328
	15.0833		323.135	349.31		462.883	505.463		607.938	675.936
	15.1667		322.731	348.979		462.086	505.327		607.386	675.466
	15.25		322.327	348.577		461.513	505.186		606.63	674.842
	15.3338		322.018	348.269		460.785	505.146		605.969	674.24
	15.4166		321.78	348.09		460.324	504.794		605.123	673.682
	15.5002		321.338	347.989		460.04	504.295		604.277	673.569
	15.5833		320.697	347.819		459.743	503.893		603.455	673.576
	15.6667		320.181	347.759		459.341	503.605		602.831	673.287
	15.75		319.815	347.726		458.75	503.004		602.034	672.782
	15.8333		319.555	347.623		458.427	502.408		601.7	672.375
	15.9176		319.46	347.621		457.875	501.622		601.641	671.773
	16		319.707	347.313		457.057	501.303		601.348	671.436
	16.084		319.99	347.091		456.417	501.082		601.173	671.091
	16.1667		319.991	347.127		455.914	500.531		601.015	670.785
	16.2504		319.85	346.864		455.767	499.858		600.538	670.519
	16.3333		319.634	346.699		455.348	499.565		600.126	670.099
	16.4169		319.562	346.619		455.053	499.491		599.366	669.814
	16.5		319.413	346.387		454.714	499.092		598.704	669.778
	16.5833		319.155	346.138		454.104	498.543		598.054	669.525
	16.6666		318.829	345.9		453.642	498.07		597.094	669.267
	16.7501		318.347	345.96		453.196	497.887		596.104	669.201
	16.8333		317.91	345.833		452.738	497.623		595.462	669.017
	16.9166		317.559	345.619		452.357	497.644		595.236	668.617
	17		317.067	345.38		452.185	497.563		594.58	668.051
	17.0833		316.481	344.989		452.129	497.497		593.899	667.574
	17.1667		315.973	344.578		452.242	496.97		593.109	666.773
	17.2501		315.652	344.227		452.27	496.734		592.099	666.352
	17.3333		315.261	344.139		452.247	496.808		591.094	666.056
	17.417		314.748	343.949		452.067	497.009		589.91	665.563
	17.5		314.15	343.837		451.712	496.893		589.35	665.102
	17.5835		313.829	343.592		451.542	496.732		588.929	665.22
	17.6666		313.706	343.271		451.104	496.645		589.081	665.137
	17.75		313.527	343.229		450.553	496.402		589.374	664.611
	17.8334		313.21	343.322		450.034	495.989		589.503	664.473
	17.9166		312.856	343.244		449.763	495.732		589.06	663.688
	18.0014		312.618	342.999		449.685	495.6		588.784	663.732
	18.0833		312.27	343.013		449.286	495.313		588.418	663.385
	18.1674		312.139	342.684		448.863	495.132		587.77	663.028
	18.25		311.824	342.53		448.391	494.89		587.164	662.805
	18.3344		311.482	342.499		447.798	494.774		586.838	662.385
	18.4166		310.952	342.285		446.816	494.746		586.626	662.009
	18.5012		310.544	342.282		446.214	494.724		586.305	661.172
	18.5834		310.47	342.246		445.891	494.58		585.99	660.69
	18.6672		310.303	342.079		445.423	494.499		585.415	660.103
	18.75		310.082	342.106		445.135	494.526		584.888	659.636
	18.8333		309.719	342.019		444.914	494.305		584.635	659.385
	18.9167		309.428	341.729		444.985	494.128		584.353	659.484
	19		309.105	341.272		445.172	493.932		583.955	659.256
	19.0833		308.955	340.554		445.069	493.765		583.477	659.208
	19.1666		308.612	340.119		444.716	493.325		582.71	659.398
	19.25		308.269	339.637		444.21	492.775		582.277	659.196
	19.3333		307.992	339.381		443.876	492.301		581.739	658.946
	19.4166		307.85	339.121		443.524	491.906		581.236	658.742
	19.5		307.601	339.074		442.729	491.317		580.58	658.784
	19.5833		307.302	339.318		442.04	490.771		580.295	658.689
	19.668		306.889	339.467		441.987	489.902		579.733	658.387
	19.75		306.496	339.528		441.934	489.81		578.985	657.923
	19.8343		306.218	339.67		441.796	489.947		578.452	657.657
	19.9167		305.936	339.619		441.804	490.111		577.757	657.39
	20.0001		305.785	339.603		441.838	489.935		577.042	657.138
	20.0833		305.618	339.594		441.726	489.594		576.518	657.09
	20.1669		305.644	339.506		441.663	489.255		575.71	656.799
	20.2501		305.346	339.43		441.394	488.633		575.325	656.433
	20.3333		304.947	339.209		440.788	488.258		575.322	656.477
	20.4166		304.652	338.986		440.262	488.122		575.045	656.429
	20.5003		304.387	338.782		439.619	487.66		574.796	656.069
	20.5833		304.197	338.807		439.381	487.402		574.398	655.85
	20.6672		304.041	338.697		439.088	487.187		573.678	655.525
	20.75		303.664	338.663		438.655	486.909		573.157	655.131
	20.8342		303.332	338.323		438.236	486.88		572.744	654.806
	20.9166		303.127	337.95		437.711	486.614		572.255	654.391
	21.0009		303.256	337.695		437.499	486.645		571.877	654.124
	21.0833		303.173	337.683		437.323	486.23		571.661	653.948
	21.1673		302.953	337.557		436.807	486.286		571.375	653.622
	21.25		302.966	337.067		436.286	486.331		571.375	653.811
	21.3338		302.843	336.974		435.941	486.111		570.889	653.325
	21.4167		302.766	336.835		435.639	485.914		570.08	653.002
	21.5008		302.521	336.814		435.464	485.727		568.853	652.881
	21.5833		302.46	336.836		435.286	485.225		568.196	652.928
	21.6678		302.319	336.592		435.12	484.503		568.254	653.123
	21.75		301.899	336.576		434.882	484.369		568.247	652.878
	21.8345		301.635	336.468		434.255	484.455		568.475	652.44
	21.9166		301.321	336.574		433.822	484.525		568.628	652.355
	22.0013		301.086	336.421		433.435	484.356		568.358	651.969
	22.0833		300.801	336.339		433.322	483.992		568.185	651.804
	22.1674		300.428	336.275		432.91	483.422		567.71	651.4
	22.25		300.128	336.195		432.354	483.131		567.049	651.406
	22.3335		299.639	336.145		431.743	483.119		566.432	651.204
	22.4166		299.442	336.195		431.053	483.08		566.4	651.132
	22.5		299.146	336.05		429.76	482.829		566.097	650.507
	22.5833		298.711	335.916		427.853	483.092		565.548	650.351
	22.6666		298.32	335.78		427.001	483.351		565.289	650.307
	22.75		297.937	335.732		426.494	483.318		565.345	650.435
	22.8333		297.79	335.577		426.138	483.339		565.244	650.252
	22.9166		297.812	335.465		425.737	483.445		563.472	650.125
	23.0003		297.625	335.263		425.08	483.387		562.229	649.937
	23.0833		297.408	335.168		424.633	483.192		562.031	649.13
	23.1667		297.274	334.963		424.734	483.54		562.061	648.568
	23.25		297.061	334.943		424.954	483.85		562.14	648.607
	23.3335		296.86	334.739		425.442	483.826		561.937	648.204
	23.4167		296.483	334.593		425.685	483.834		561.475	647.816
	23.5		296.13	334.635		425.801	483.735		561.212	647.562
	23.5833		296	334.301		425.892	483.651		560.825	647.692
	23.6666		295.669	334.122		426.038	483.508		560.369	647.427
	23.75		295.336	334.214		426.098	483.406		560.229	647.194
	23.8334		294.984	334.137		426.115	483.374		559.637	646.964
	23.9167		295.006	333.999		425.977	482.876		559.15	646.372
	24.0005		294.939	333.786		425.75	482.14		559.145	646.013
	24.0833		294.796	333.77		425.581	481.598		559.081	645.617
	24.1667		294.645	333.606		425.438	481.227		559.018	645.429
	24.25		294.436	333.218		425.288	481.111		558.101	644.764
	24.3334		294.143	332.812		425.278	481.073		557.13	644.497
	24.4166		293.933	332.671		425.167	480.76		556.49	644.258
	24.5		293.732	332.54		424.865	480.145		555.636	643.863
	24.5833		293.709	332.155		424.616	479.651		554.76	643.622
	24.6666		293.921	331.964		424.334	479.611		554.469	643.677
	24.75		294.157	331.721		424.34	480.127		554.513	643.441
	24.8333		294.089	331.39		424.221	480.602		554.353	643.053
	24.9166		294.3	330.852		423.757	480.695		554.022	642.941
	25.0004		294.039	330.477		423.369	480.611		553.99	642.583
	25.0833		293.698	330.695		423.155	480.76		553.564	642.135
	25.1675		293.494	330.666		422.908	481.221		553.742	642.216
	25.25		293.213	330.818		422.451	481.304		554.152	641.786
	25.3335		292.949	330.856		422.56	481.192		554.543	641.779
	25.4167		292.476	330.9		422.644	480.973		554.82	641.506
	25.5		291.957	330.847		422.531	480.936		554.466	641.027
	25.5833		291.819	330.909		422.456	480.795		553.995	640.796
	25.6667		291.687	330.782		422.388	480.379		552.776	640.387
	25.75		291.425	330.905		422.117	480.113		551.084	640.082
	25.8333		291.206	330.575		422.099	479.658		550.479	640.049
	25.9166		290.983	330.618		421.936	479.469		549.965	640.115
	26.0003		290.673	330.557		421.652	479.44		549.93	639.82
	26.0833		290.477	330.309		421.285	479.128		550.25	639.959
	26.1666		290.335	329.996		421.042	478.598		550.686	639.412
	26.25		290.347	330.132		420.757	478.345		550.914	638.669
	26.3336		290.358	329.979		420.515	478.408		551.162	638.641
	26.4166		290.254	330.045		420.188	478.25		551.145	638.675
	26.5		290.116	330.011		419.832	477.908		550.967	638.373
	26.5833		289.92	330.006		419.865	477.771		551.035	638.045
	26.6666		289.459	329.961		420.017	477.572		550.902	637.698
	26.75		289.074	329.726		420.026	477.751		550.848	637.207
	26.8333		288.792	329.473		420.226	477.899		550.548	636.692
	26.9177		288.592	329.333		420.199	478.22		550.196	636.558
	27		288.355	329.242		419.846	478.349		549.873	636.162
	27.0833		288.159	329.314		419.793	478.068		549.569	635.976
	27.1667		288.001	329.189		419.395	477.63		549.616	636.09
	27.25		287.913	328.724		419.162	477.255		549.271	635.935
	27.3333		287.734	328.555		418.924	477.042		548.88	635.831
	27.4166		287.362	328.611		418.406	477.026		548.585	635.919
	27.5		287.058	328.65		417.679	476.871		548.402	635.768
	27.5833		286.79	328.707		417.131	476.633		548.201	635.419
	27.6666		286.494	328.663		416.839	476.585		547.888	634.915
	27.75		286.382	328.64		416.12	476.535		547.702	634.569
	27.8333		286.27	328.58		415.724	476.77		547.604	634.417
	27.9166		286.065	328.42		415.611	476.924		547.683	634.004
	28		286.156	328.195		415.188	477.016		547.808	633.616
	28.0847		286.448	328.044		415.129	476.861		547.706	633.36
	28.1667		286.669	328.016		415.063	476.454		547.173	632.883
	28.25		286.571	327.586		414.691	476.111		546.901	632.505
	28.3333		286.419	327.284		414.39	475.841		546.455	632.606
	28.4166		286.301	327.081		413.912	475.652		545.991	632.559
	28.5002		286.118	326.841		413.715	475.422		545.707	632.565
	28.5833		285.795	326.767		413.41	475.234		545.05	632.705
	28.6668		285.464	326.422		412.985	474.856		544.572	632.831
	28.75		285.315	325.946		412.55	474.549		543.872	632.479
	28.8333		285.19	325.621		412.235	474.132		542.848	632.106
	28.9166		284.993	325.522		411.65	473.834		541.344	631.865
	29		284.685	325.396		411.619	473.434		540.572	631.482
	29.0833		284.594	325.121		411.85	473.28		539.972	631.167
	29.1666		284.577	325.01		411.729	472.816		539.483	631.009
	29.25		284.821	324.791		411.863	472.962		539.739	630.857
	29.3333		284.92	324.702		411.758	473.209		540.338	630.854
	29.4167		284.898	324.637		411.602	473.442		540.854	630.506
	29.5005		284.695	324.152		411.727	473.751		541.513	630.195
	29.5833		284.59	323.806		411.514	473.96		541.359	630.18
	29.6671		284.547	324.071		411.285	473.952		540.776	630.4
	29.75		284.518	324.171		411.1	473.495		540.255	629.981
	29.8333		284.551	324.385		410.841	473.355		539.959	629.47
	29.9166		284.373	324.43		410.501	472.941		539.417	629.554
	30		284.199	324.25		410.275	472.798		539.009	629.511
	30.0833		284.137	324.076		410.074	472.578		539.45	629.334
	30.1667		283.978	323.995		410	472.325		539.752	629.231
	30.25		284.027	323.739		409.891	472.201		539.994	628.915
	30.3333		283.864	323.622		409.856	472.051		539.966	628.792
	30.4166		283.465	323.667		409.752	471.488		539.554	629.011
	30.5		283.131	323.816		409.586	470.797		538.715	629.084
	30.5834		282.92	323.946		409.489	470.331		537.357	629.035
	30.6667		282.553	323.576		409.496	470.259		536.282	628.822
	30.75		282.42	323.555		409.284	470.394		535.96	628.669
	30.8333		282.196	323.462		408.801	470.609		535.426	627.844
	30.9167		281.915	323.422		408.579	470.499		535.37	627.467
	31		281.942	323.702		408.374	470.297		535.096	627.23
	31.0833		281.88	324.015		408.174	470.002		535.175	626.968
	31.1666		281.703	324.113		408.141	469.916		535.221	627.017
	31.2514		281.77	323.917		408.166	469.465		535.059	626.422
	31.3333		281.735	323.891		408.056	468.922		534.872	626.251
	31.4166		281.636	323.913		408.015	468.5		534.544	626.109
	31.5002		281.759	323.848		407.699	468.376		534.168	625.882
	31.5833		281.962	323.926		407.648	468.41		533.734	625.346
	31.6672		282.073	323.786		407.317	468.391		533.497	624.704
	31.75		282.082	323.695		407.073	468.632		533.825	624.16
	31.8337		282.396	323.634		406.568	468.767		534.235	624.233
	31.9166		282.351	323.576		406.646	468.535		534.419	624.046
	32.0003		282.311	323.285		406.909	468.294		534.514	624.192
	32.0833		282.313	323.07		406.918	467.468		534.49	624.395
	32.1669		282.13	322.822		406.991	466.994		534.482	624.427
	32.25		281.923	322.962		406.816	466.975		534.785	624.055
	32.3337		281.553	323.044		406.469	467.061		534.928	623.872
	32.4166		281.022	323.197		405.971	467.308		535.018	623.552
	32.5007		280.81	323.432		405.527	467.873		534.813	623.653
	32.5833		280.867	323.372		405.411	467.727		534.634	623.408
	32.6675		280.668	323.178		405.393	467.725		534.31	622.824
	32.75		280.284	323.023		405.087	467.897		533.648	622.217
	32.8345		279.992	322.857		404.371	467.994		533.313	621.95
	32.9166		279.727	322.884		404.242	467.93		532.812	621.905
	33.0007		279.447	322.783		404.257	468.088		532.671	621.529
	33.0833		279.029	322.621		404.164	468.368		532.558	621.012
	33.1673		278.532	322.486		403.477	468.135		532.695	621.089
	33.25		278.203	322.311		403.113	467.828		533.042	620.763
	33.334		277.949	322.202		402.795	467.81		533.31	620.341
	33.4167		277.735	321.73		402.547	467.543		533.615	619.877
	33.501		277.602	321.274		402.371	467.095		533.686	619.667
	33.5833		277.483	320.993		402.212	466.506		533.584	619.611
	33.6679		277.349	320.925		402.388	466.413		533.237	619.498
	33.75		277.458	321.176		402.644	466.375		532.996	619.594
	33.8347		277.722	321.108		402.712	466.353		532.421	619.4
	33.9166		277.753	321.041		402.676	466.259		531.684	619.117
	34.0009		277.663	320.779		402.642	466.247		531.296	619.031
	34.0833		277.599	320.499		402.819	465.991		531.011	619.235
	34.1672		277.425	319.997		402.649	465.433		530.622	619.326
	34.25		277.344	319.545		402.198	464.696		530.533	619.388
	34.3333		277.155	319.478		402.441	464.087		530.349	619.195
	34.4166		277.024	319.391		402.624	463.931		529.863	618.676
	34.5		276.774	319.128		402.299	463.565		529.262	618.361
	34.5833		276.52	319.229		401.951	463.364		529.271	618.207
	34.6675		276.216	319.446		401.677	463.149		529.485	618.073
	34.75		276.111	319.54		401.524	463.169		530.007	617.826
	34.8346		276.248	319.668		401.175	462.972		529.981	617.948
	34.9166		276.646	319.507		400.687	462.864		529.777	618.017
	35.0012		276.871	319.506		399.691	462.616		529.232	617.705
	35.0834		277.13	319.651		398.903	462.26		528.777	617.409
	35.1675		277.134	319.624		398.539	462.108		528.234	617.108
	35.25		277.165	319.705		398.471	462.305		527.59	616.724
	35.3341		277.301	319.617		398.75	461.958		526.916	616.412
	35.4166		277.546	319.544		399.065	461.891		525.298	616.265
	35.5006		277.593	319.552		399.027	461.484		523.517	616.242
	35.5833		277.441	319.487		398.784	461.06		523.348	616.354
	35.6676		277.297	319.573		398.665	460.87		523.867	616.189
	35.7501		277.327	319.325		398.459	460.877		523.75	615.919
	35.8342		277.199	319.162		398.211	461.12		523.938	615.59
	35.9166		277.202	319.038		397.921	461.026		523.788	615.589
	36.0008		277.067	319.087		397.435	460.914		523.401	615.29
	36.0833		276.975	318.919		397.007	460.633		523.005	615.547
	36.1675		276.811	319.066		396.817	460.505		522.502	615.358
	36.25		276.459	319.053		397.034	460.562		522.469	615.026
	36.3342		276.115	319.039		397.337	460.411		522.651	614.929
	36.4166		275.944	319.146		397.355	460.099		522.604	615.125
	36.5005		275.565	319.183		397.101	459.799		522.742	615.281
	36.5833		275.073	319.146		397.162	459.622		522.706	614.942
	36.6666		274.663	318.972		397.175	459.348		522.887	614.975
	36.75		274.251	318.808		396.848	459.12		522.762	615.136
	36.8333		273.959	318.792		396.557	459.474		522.755	614.923
	36.9166		273.652	318.927		396.295	459.652		522.78	614.213
	37		273.132	318.869		395.953	459.456		522.99	613.896
	37.0833		272.833	318.756		395.741	459.086		522.771	614.17
	37.167		272.529	318.524		395.728	458.71		522.393	613.902
	37.25		272.139	318.077		395.61	458.218		522.511	613.489
	37.3336		271.809	317.642		395.483	457.839		522.768	613.132
	37.4166		271.741	317.339		395.073	457.678		522.692	613.41
	37.5004		271.58	317.356		394.996	457.782		522.711	613.342
	37.5833		271.58	316.894		395.21	457.912		522.717	612.937
	37.6669		271.821	316.787		395.53	458.161		522.57	612.639
	37.75		272.045	316.527		395.368	458.759		522.525	612.314
	37.8338		272.366	316.252		394.949	459.206		522.577	612.133
	37.9166		272.528	316.091		394.638	459.255		522.267	611.969
	38.0009		272.579	316.275		394.499	459.151		520.813	612.001
	38.0834		272.415	316.303		393.842	459.019		519.753	611.449
	38.1674		272.324	316.279		393.291	458.796		519.301	611.303
	38.25		272.205	315.997		393.374	458.138		519.09	611.021
	38.3341		272.087	315.496		393.461	457.573		519.012	610.831
	38.4166		271.87	315.492		393.537	457.094		519.029	610.992
	38.5004		271.986	315.568		393.841	456.72		518.959	610.888
	38.5833		271.93	315.743		393.955	456.572		518.934	610.671
	38.6666		272.017	315.815		393.852	456.5		518.557	610.55
	38.75		272.021	316		393.655	456.526		518.267	610.599
	38.8333		271.817	316.037		393.529	456.685		518.014	610.66
	38.9167		271.709	315.903		393.019	456.39		517.983	610.743
	39.0002		271.588	315.893		393.049	455.914		517.872	610.381
	39.0833		271.369	315.573		393.15	456.087		517.243	610.123
	39.1673		271.214	315.581		393.062	456.267		517.044	610.081
	39.25		271.193	315.582		392.916	456.42		516.762	609.623
	39.3341		270.919	315.433		392.905	456.709		516.154	609.559
	39.4166		270.606	315.554		392.34	456.701		516.361	610.006
	39.5007		270.039	315.588		392.137	456.265		517.02	609.949
	39.5833		269.825	315.446		391.952	456.289		518.012	609.7
	39.6671		269.769	315.317		391.911	456.007		518.616	609.663
	39.75		269.737	314.985		391.713	455.664		519.073	608.921
	39.8333		269.509	314.73		391.502	455.135		519.243	608.348
	39.9166		269.199	314.742		391.609	454.695		518.9	607.906
	40		269.025	314.917		391.295	454.765		518.489	607.826
	40.0834		269.091	314.927		391.243	455.001		518.029	607.651
	40.1666		269.277	314.824		391.328	455.205		517.821	607.402
	40.25		269.323	314.607		391.07	455.662		517.789	607.188
	40.3337		269.253	314.732		390.725	455.886		517.989	606.805
	40.4166		269.221	314.883		390.418	455.951		518.341	606.853
	40.5005		269.023	315.072		390.21	455.928		518.909	607.297
	40.5833		268.921	315.201		389.918	455.914		519.222	607.058
	40.6669		268.635	315.174		389.779	455.933		519.293	606.576
	40.75		268.634	315.183		390.057	455.77		519.142	606.62
	40.8333		268.745	314.984		390.396	455.452		518.798	606.795
	40.9166		269.225	314.609		390.539	454.714		518.682	606.671
	41		269.468	314.244		390.208	454.277		518.416	606.58
	41.0833		269.42	314.257		389.885	453.779		518.053	606.487
	41.1666		269.128	314.05		390.059	453.682		517.807	606.015
	41.2501		269.102	313.9		390.156	453.395		517.121	605.68
	41.3335		268.949	313.568		390.235	453.289		516.403	605.384
	41.4166		268.788	313.065		390.264	453.628		516.392	604.987
	41.5004		268.738	312.587		389.784	454.043		516.527	604.704
	41.5833		268.709	312.487		389.16	454.103		516.852	604.702
	41.6671		268.412	312.682		388.198	454.115		517.162	604.716
	41.75		268.109	312.851		387.612	454.08		517.289	604.569
	41.8335		268.038	312.882		387.579	453.928		517.306	604.589
	41.9166		267.761	313.027		387.534	453.775		517.174	604.885
	42		267.797	313.184		387.586	453.199		517.161	604.819
	42.0834		268.068	313.101		387.18	452.373		517.089	604.462
	42.1666		268.192	312.816		386.894	451.845		517.42	604.358
	42.25		268.047	312.818		387.085	451.626		517.614	604.37
	42.3333		267.651	312.709		387.434	451.293		517.64	603.808
	42.4166		267.332	312.679		387.097	451.275		517.375	603.185
	42.5		267.279	312.565		386.674	450.872		517.155	602.845
	42.5833		267.261	312.522		386.566	450.527		517.06	602.889
	42.6666		267.211	312.579		386.476	450.202		516.799	602.665
	42.75		267.088	312.501		386.277	450.025		516.257	603.081
	42.8333		267.117	312.663		386.379	449.913		515.97	603.067
	42.9166		267.097	312.832		386.224	449.519		515.591	602.975
	43		266.929	312.807		386.435	449.281		515.26	603.301
	43.0833		267.004	312.467		386.47	449.085		514.858	603.565
	43.1666		266.87	311.915		386.266	448.955		514.815	603.774
	43.25		266.78	311.826		386.237	448.876		514.376	604.06
	43.3333		266.817	311.949		385.902	448.704		513.904	603.902
	43.4166		266.846	311.521		385.473	448.884		513.706	603.621
	43.5005		266.858	311.301		385.353	448.89		513.779	603.399
	43.5834		267.012	311.343		385.335	448.822		513.77	603.206
	43.667		267.041	311.555		385.521	448.876		513.672	602.953
	43.75		266.983	311.682		385.684	448.948		513.761	602.664
	43.8336		266.654	311.858		385.688	449.055		513.71	602.208
	43.9167		266.371	311.961		385.857	449.024		513.527	601.78
	44		266.172	311.919		385.572	448.864		513.417	601.376
	44.0833		265.926	311.866		384.76	448.559		513.264	601.516
	44.1666		265.784	312.065		384.233	448.384		513.281	601.428
	44.2513		265.605	312.062		383.921	448.207		513.538	601.102
	44.3333		265.43	311.879		383.652	447.702		513.422	601.028
	44.4166		265.654	311.647		383.462	447.407		513.551	600.75
	44.5		265.617	311.453		383.728	447.592		513.506	600.274
	44.5833		265.55	311.262		384.289	447.584		513.455	600.102
	44.6669		265.413	310.944		384.61	447.325		513.595	600.164
	44.75		265.318	311.207		385.027	447.171		513.805	600.274
	44.8333		265.208	311.476		385.083	447.17		513.821	600.078
	44.9167		264.951	311.337		385.057	447.024		513.83	599.956
	45		264.703	310.974		385.312	447.131		513.939	599.795
	45.0833		264.705	310.812		385.403	447.252		513.629	599.609
	45.1667		264.789	310.652		385.143	447.609		513.206	599.556
	45.25		264.515	310.596		384.72	447.84		513.065	599.034
	45.3333		264.242	310.062		384.737	448.12		513.266	598.492
	45.4166		264.097	309.655		384.6	447.902		513.242	598.224
	45.5		263.992	309.689		384.412	447.53		512.773	598.08
	45.5833		263.887	309.587		384.322	447.341		512.512	598.545
	45.6672		263.812	309.422		384.394	447.109		512.369	598.54
	45.75		263.755	309.493		384.351	447.084		512.113	598.509
	45.8341		263.665	309.654		384.537	446.948		512.071	598.442
	45.9166		263.392	309.77		384.485	446.718		511.935	597.893
	46.0006		263.232	309.767		384.773	446.726		512.025	597.492
	46.0833		263.305	309.929		384.767	446.566		511.862	596.977
	46.1666		263.56	309.721		384.464	446.395		511.986	596.836
	46.25		263.75	309.973		384.572	446.378		511.854	596.905
	46.3333		263.901	310.094		384.547	446.278		511.595	597.113
	46.4166		263.758	310.009		384.777	445.748		511.416	597.055
	46.5		263.371	310.042		384.858	444.973		511.406	597.145
	46.5833		263.024	309.769		384.509	444.394		511.345	597.009
	46.6672		262.659	309.758		384.069	444.13		511.258	596.841
	46.75		262.466	309.575		383.98	443.903		511.685	596.89
	46.8341		262.532	309.296		383.725	444.097		511.816	596.95
	46.9166		262.875	308.955		383.314	444.125		511.867	596.704
	47.0011		263.226	308.864		382.828	444.431		511.462	596.563
	47.0833		263.579	308.681		382.872	444.648		511.426	596.169
	47.1672		263.858	308.382		382.783	444.402		511.352	595.818
	47.2501		263.905	308.512		383.038	444.342		511.668	595.626
	47.3334		263.84	308.611		383.226	443.804		511.569	595.11
	47.4166		263.903	308.427		383.614	443.051		511.412	595.138
	47.5		263.93	308.283		384.012	442.683		511.296	595.528
	47.5833		263.785	307.794		384.412	442.926		511.44	595.378
	47.6666		263.757	307.837		384.476	443.232		511.343	595.035
	47.75		263.89	308.005		384.317	443.436		510.962	594.897
	47.8334		263.961	308.008		384.101	443.599		510.608	595.18
	47.9166		263.884	307.931		383.814	443.681		510.118	594.806
	48.0001		263.678	307.518		383.563	443.661		510.417	594.535
	48.0834		263.078	307.448		383.557	443.299		510.51	594.494
	48.167		262.882	307.695		383.37	443.175		510.314	594.321
	48.25		262.382	307.787		383.135	443.556		509.979	594.154
	48.334		261.972	307.771		382.856	443.454		509.397	594.049
	48.4166		261.589	307.82		382.383	443.549		508.951	594.383
	48.5004		261.233	307.707		381.941	443.568		508.656	594.276
	48.5833		260.853	307.539		381.416	443.582		508.779	594.379
	48.6668		260.659	307.335		381.018	443.66		508.716	594.199
	48.75		260.405	307.284		380.963	444.124		508.559	594.098
	48.8337		260.067	307.018		381.087	444.534		508.34	593.859
	48.9166		259.833	307.242		381.142	444.729		508.255	593.486
	49.0006		259.578	307.381		381.333	444.922		508.115	593.344
	49.0834		259.354	307.545		381.392	444.92		508.024	593.037
	49.1676		259.331	307.7		381.276	444.898		507.787	592.83
	49.25		259.141	307.555		380.768	444.651		507.815	592.882
	49.334		259.29	307.607		380.459	444.127		508.155	592.785
	49.4166		259.256	307.506		380.101	444.188		507.977	592.82
	49.5006		259.153	307.628		380.009	444.158		508.059	593.005
	49.5834		258.864	307.636		379.928	443.794		508.451	592.65
	49.6676		258.936	307.524		379.765	443.221		508.259	592.454
	49.75		259.142	307.612		379.296	442.281		507.86	592.712
	49.8342		259.547	307.414		378.876	442.187		507.804	592.426
	49.9166		260.017	307.621		378.76	441.899		507.54	592.188
	50.0009		260.304	307.659		379.2	441.926		507.586	591.703
	50.0833		260.497	307.662		379.057	441.737		507.289	591.669
	50.1676		260.46	307.688		379.288	441.27		507.321	591.496
	50.25		260.223	308.036		379.167	440.757		507.102	591.038
	50.3339		260.058	307.943		379.11	440.443		507.401	590.442
	50.4166		259.996	307.623		378.817	440.407		507.357	590.177
	50.5005		259.873	307.269		378.574	440.658		506.82	589.599
	50.5833		259.789	306.773		378.494	440.527		506.243	589.862
	50.6672		259.763	306.928		378.363	440.317		506.133	590.095
	50.75		259.89	306.946		378.258	440.368		506.041	590.47
	50.8333		259.746	306.791		377.898	440.574		505.888	590.407
	50.9166		259.502	306.482		377.761	440.57		505.596	590.165
	51.0004		259.536	306.35		377.825	440.185		505.115	590.189
	51.0834		259.73	306.262		377.612	439.985		505.021	590.371
	51.1669		259.723	306.271		377.283	439.842		505.103	590.254
	51.25		259.72	306.342		377.088	439.77		505.121	590.171
	51.334		259.891	306.563		376.996	439.665		504.97	590.489
	51.4166		259.943	306.66		376.511	439.551		504.851	590.408
	51.5005		259.893	306.71		376.144	439.458		504.765	590.32
	51.5833		259.78	306.576		375.938	438.94		504.425	590.281
	51.6666		259.726	306.272		375.752	438.899		503.905	589.943
	51.75		259.765	306.101		375.504	439.131		503.562	590.309
	51.8334		259.658	306.307		375.658	439.097		503.432	590.435
	51.9166		259.869	306.109		375.76	439.145		503.165	590.173
	52		260.142	306.134		376.063	438.992		503.281	590.017
	52.0845		260.428	306.104		376.397	438.61		502.932	589.75
	52.1666		260.491	305.826		376.497	438.732		502.942	589.263
	52.2511		260.543	305.992		376.764	438.465		503.038	588.494
	52.3333		260.34	305.647		376.955	438.5		503.365	588.205
	52.4171		260.193	305.767		376.636	438.1		503.536	588.068
	52.5		259.937	305.602		376.453	437.923		503.667	588.284
	52.5834		259.673	305.048		376.516	437.828		503.67	588.741
	52.6666		259.611	304.855		376.482	437.771		503.865	588.686
	52.75		259.713	304.878		376.808	437.488		503.825	588.256
	52.8333		259.747	304.597		376.904	437.095		503.166	588.064
	52.9166		259.763	304.38		377.088	436.995		502.557	588.04
	53		259.995	304.125		377.14	437.129		502.246	588.265
	53.0833		259.89	303.866		376.858	437.226		501.979	588.257
	53.1678		259.764	303.931		376.931	437.327		501.796	588.029
	53.25		259.666	303.936		376.87	437.565		501.779	587.733
	53.334		259.412	303.883		376.69	437.618		501.488	587.678
	53.4167		259.461	303.895		376.527	437.872		501.082	587.304
	53.5005		259.382	304.063		376.346	437.852		500.952	586.99
	53.5833		259.295	304.34		376.167	437.818		500.805	586.697
	53.6671		259.256	304.3		376.131	437.689		501.169	586.365
	53.75		259.253	304.201		376.454	437.567		500.93	586.561
	53.8333		258.813	304.124		376.772	437.204		500.753	586.904
	53.9166		258.677	303.987		377.02	437.138		500.438	586.866
	54		258.745	303.718		376.776	437.124		500.351	586.884
	54.0833		258.904	303.721		376.345	436.866		500.363	586.828
	54.1666		258.865	303.932		376.141	436.672		500.496	586.811
	54.25		258.637	304.145		375.934	436.37		500.176	586.573
	54.3335		258.261	304.019		375.56	436.551		500.062	586.38
	54.4166		257.91	303.483		375.372	436.303		499.849	586.806
	54.5005		257.805	302.859		375.338	436.212		499.766	586.794
	54.5834		257.882	302.335		375.318	435.952		499.595	586.745
	54.6672		257.754	302.244		375.112	435.594		499.868	586.755
	54.75		257.46	302.442		374.867	435.301		500.218	586.808
	54.8336		257.203	302.668		374.976	435.078		500.424	586.861
	54.9167		257.185	302.795		375.046	435.23		500.593	586.482
	55.0005		257.11	302.885		375.199	435.329		501.111	586.248
	55.0834		257.074	303.182		375.348	435.149		501.454	586.174
	55.1667		256.799	303.364		375.613	434.919		501.462	585.79
	55.25		256.461	303.513		375.776	434.833		501.338	585.16
	55.3333		256.032	303.389		375.656	434.307		501.192	585.024
	55.4166		255.585	303.704		375.615	434.099		501.098	584.583
	55.5		255.518	303.899		375.342	434.145		501.268	584.716
	55.5833		255.79	303.592		375.357	434.298		501.211	584.186
	55.667		256.114	303.495		375.269	434.654		500.659	584.043
	55.75		256.396	303.288		375.123	434.633		498.731	584.137
	55.8336		256.743	302.986		374.711	435.163		497.702	583.999
	55.9166		256.919	302.846		374.23	435.366		497.276	584.512
	56.0002		256.956	302.7		373.688	435.854		497.312	584.768
	56.0833		256.934	302.854		373.326	436.445		497.994	584.389
	56.1667		256.855	302.886		373.04	436.897		498.567	584.209
	56.25		256.476	302.821		373.291	436.706		498.724	584.148
	56.3333		256.095	302.793		373.393	436.362		498.859	584.1
	56.4166		255.862	302.66		373.539	435.953		498.966	584.065
	56.5		255.617	302.387		373.591	435.858		498.975	583.494
	56.5833		255.219	302.103		373.679	435.874		498.982	583.196
	56.6674		254.862	301.896		373.591	435.293		498.966	583.193
	56.75		254.72	301.518		373.563	434.802		498.416	583.192
	56.8342		254.829	301.479		373.402	434.088		498.081	583.357
	56.9166		254.778	301.818		373.045	433.522		498.096	583.384
	57.0005		254.583	302.061		373.279	433.34		498.275	583.559
	57.0833		254.421	302.291		373.201	433.091		498.328	583.898
	57.1667		254.284	302.534		372.465	433.065		497.956	584.59
	57.25		254.414	302.931		372.186	432.813		497.96	584.802
	57.3334		254.676	303.018		371.842	433.319		498.118	584.586
	57.4166		254.801	302.989		371.687	433.126		498.389	584.502
[truncated: 3,580 more rows]

[truncated: 6 more sheets: Fig. 4d, Fig. 5a, Fig.5b, Fig. 5c, Fig. 5d, Fig. 5e]
